# Supplementary material for: Gut microbiota and epigenetic age acceleration: a bi-directional Mendelian randomization study
Source: Aging Clin Exp Res. 2024 Nov 29;36(1):227. doi: 10.1007/s40520-024-02877-6 (PMC11607049; doi:10.1007/s40520-024-02877-6)
Supplement: Supplementary file 2 — Supplementary Material 2 [file 40520_2024_2877_MOESM2_ESM.xlsx]

## Sheet: Content
Supplemental tables for
Association between gut microbiota and epigenetic age acceleration : a two-sample bi-directional Mendelian randomization study
Supplemental table S1	The description of GWAS statistic included in present study
Supplemental table S2	The genetic variants associated with gut microbiota and epigenetic age acceleration used for MR analysis
Supplemental table S3	The results of relevant confounding factors for included SNPs obtained from the PhenoScanner database
Supplemental table S4	The results of tests for pleiotropy and heterogeneity
Supplemental table S5	The details of instrument variables used for reverse MR analysis
Supplemental table S6	The effect estimates of the associations between epigenetic age acceleration and microbiota in the reverse MR analyses by the IVW and weighted median

## Sheet: Supplemental Table S1
Supplemental Table S1: Characteristics of data in this study
Trait		Sample size	Population	Data source(PMID)
Gut microbiome	Phylum	18340	European (16 cohorts, N = 13,266), Middle-Eastern (1 cohort, N = 481), East Asian (1 cohort, N = 811), American Hispanic/Latin (1 cohort N = 1097), African American (1 cohort, N = 114), multi-ancestry (4 cohorts, N = 2571)	MiBioGen consortium; www.mibiogen.org; (PMID:33462485)
	Class
	Order
	Family
	Genus
	Species	7738	north of the Netherlands (N = 10,000)	Dutch Microbiome Project PMID: 35115690
IEAA		34710	29 studies from UK (N =9), USA (N =8), Netherlands (N =3), Finland (N =2), and Australia (N =1), Denmark (N =1), Estonia (N =1), Germany (N =1), Italy (N =1), Sweden (N =1) and Switzerland (N =1)	PMID:34187551
HannumAA
GrimAA
PhenoAA
Abbreviations: IEAA, intrinsic epigenetic age acceleration; HannumAA, HannumAge acceleration; GrimAA, GrimAge acceleration;PhenoAA, PhenoAge acceleration

## Sheet: Supplemental Table S2
Supplemental Table S2: Details of instrument variables used for MR analysis
Bacterial traits	Gut microbiota	SNP	Chr	Position	Other allele	Effect allele	Beta	SE	P-value
Phylum	Actinobacteria	rs80124826	2	239936384	C	T	-0.124191	0.0278566	8.75427e-06
		rs6743026	2	102249583	C	T	0.0589446	0.0134622	9.88325e-06
		rs4429415	2	213756191	T	C	0.0581908	0.0111343	2.05145e-07
		rs7570971	2	135837906	C	A	0.086653	0.0113623	1.41351e-14
		rs9833771	3	32362998	T	C	-0.0490077	0.0106564	4.07437e-06
		rs55888705	4	1517826	G	A	0.0534221	0.0109975	1.31241e-06
		rs1397793	5	90471451	G	A	0.0521387	0.0111587	3.73766e-06
		rs13192624	6	113129609	C	T	-0.0522862	0.0117742	9.32567e-06
		rs857444	6	14617591	T	C	0.0507315	0.0109885	3.80347e-06
		rs12528285	6	92775210	T	C	0.0809469	0.0180784	5.68787e-06
		rs11766971	7	155002747	T	C	-0.0476376	0.010646	9.39918e-06
		rs62448869	7	24464799	A	T	-0.0524531	0.0108226	1.13896e-06
		rs10841473	12	20378911	C	G	-0.0596572	0.0117537	4.46581e-07
		rs74037001	14	23847194	A	G	-0.0819391	0.0165334	6.71243e-07
		rs6496870	15	92467422	T	C	-0.0510777	0.0113809	4.61743e-06
		rs8047955	16	81776768	A	G	-0.0521115	0.0111192	2.66201e-06
		rs34284163	16	89248299	T	A	-0.0603312	0.0136851	8.82104e-06
		rs75211493	19	5300465	A	G	0.0840786	0.0184739	9.27193e-06
	Bacteroidetes Bacteroidetes	rs7546249	1	176792690	T	A	0.0569173	0.0118382	1.41932e-06
		rs72706335	1	157495438	C	T	-0.223193	0.0493382	7.13116e-06
		rs2032750	2	53831026	T	C	0.0510857	0.0106804	1.70836e-06
		rs73846128	3	89340254	G	A	-0.0664262	0.0133481	4.783e-07
		rs62531359	8	70916181	G	T	0.0657788	0.0149886	8.42326e-06
		rs13291169	9	116888284	G	C	0.0700929	0.0148756	2.60994e-06
		rs62575403	9	136493820	T	C	0.145424	0.0311079	2.95951e-06
		rs73512608	13	70522683	A	G	-0.123117	0.0236743	2.53893e-07
		rs7999780	13	24963729	A	G	0.0543635	0.0124067	9.46651e-06
		rs111845179	14	59317502	C	T	0.104177	0.0213837	6.47187e-07
		rs929878	16	74290641	C	T	0.0540001	0.0121526	6.51118e-06
		rs73975615	17	6461200	A	G	-0.207163	0.0442629	1.20412e-06
		rs6586324	21	43942135	C	T	0.0477792	0.0105437	7.36885e-06
		rs17343978	22	27433885	C	A	-0.0556041	0.0120272	7.2247e-06
	Cyanobacteria Cyanobacteria	rs9864379	3	14306949	C	T	-0.138933	0.0268045	2.03334e-07
		rs2553290	4	37842537	T	A	0.0962131	0.0202617	3.61335e-06
		rs584122	6	48288456	C	T	0.151774	0.0326827	4.22776e-06
		rs76531781	7	21647735	C	T	-0.231868	0.0493393	2.87336e-06
		rs12555298	9	110489551	A	G	0.0974327	0.0219351	8.0863e-06
		rs61972390	13	100566758	C	T	0.107346	0.0242469	9.11381e-06
		rs7148504	14	100168298	G	T	-0.0800404	0.0176621	6.62384e-06
		rs2585223	15	100880888	C	T	0.111364	0.0247743	8.85727e-06
		rs2314810	17	26104110	C	G	0.218257	0.0464571	4.24766e-06
		rs789068	18	1008239	A	G	-0.111385	0.0212922	1.5717e-07
	Euryarchaeota Euryarchaeota	rs10202904	2	125440268	T	G	0.115986	0.0230271	6.18885e-07
		rs73031978	3	15019595	G	C	-0.197523	0.0414497	2.74069e-06
		rs7635189	3	15591607	G	A	-0.119983	0.0259356	4.635e-06
		rs894996	4	104418307	A	C	0.203577	0.0440033	5.11929e-06
		rs56131665	5	178160975	A	G	0.176759	0.0385787	5.30383e-06
		rs77658038	6	16284785	C	A	-0.160157	0.0340856	4.75423e-06
		rs34928225	6	146840876	C	T	0.19977	0.0425421	4.33092e-06
		rs7015093	8	58018853	A	G	-0.118111	0.0264389	7.19863e-06
		rs11022995	11	13893667	G	A	0.10373	0.0228889	7.73001e-06
		rs76029318	13	41963791	C	T	0.214866	0.0438442	1.04621e-06
		rs6508769	19	28827760	T	C	-0.150529	0.0337091	8.12363e-06
		rs6064552	20	56042866	C	T	-0.123612	0.0275749	9.3377e-06
		rs45498998	21	27368994	A	G	-0.131882	0.029229	5.32451e-06
	Firmicutes Firmicutes	rs13421739	2	116724915	G	C	0.0943944	0.0179641	1.94644e-06
		rs3792064	2	231678413	A	G	0.0897349	0.0182532	6.75492e-07
		rs7573799	2	80141964	C	G	0.0698446	0.0153935	8.05156e-06
		rs6814436	4	161507301	T	C	-0.0680205	0.0150844	6.80456e-06
		rs2332027	4	171672038	G	A	0.0482656	0.0104823	4.04548e-06
		rs6815608	4	152131744	T	C	-0.0935765	0.0210869	7.23852e-06
		rs2547978	5	98020298	A	G	-0.0465802	0.0105075	8.56841e-06
		rs72738886	5	35770550	C	T	0.0864609	0.0190398	7.67892e-06
		rs12554342	9	116840801	C	G	-0.0525703	0.0116908	6.80848e-06
		rs56199908	9	2801371	C	T	-0.186194	0.041051	8.66662e-06
		rs36111799	10	39136170	T	C	-0.0480708	0.0105429	5.1744e-06
		rs4750583	10	15054765	A	G	-0.0616007	0.0137936	5.78562e-06
		rs72771021	10	13841631	T	C	-0.141357	0.0308303	5.12436e-06
		rs7975768	12	97374875	G	C	0.0512732	0.0109226	2.82481e-06
		rs2273429	14	52494072	G	A	-0.0702112	0.0153063	9.26232e-06
		rs2009919	17	11780026	T	C	-0.0536457	0.0106294	4.94721e-07
		rs8085381	18	29328305	G	A	-0.0647291	0.0146219	8.67261e-06
		rs7247191	19	22899585	C	T	-0.0713033	0.0157424	4.73097e-06
		rs3852931	20	54087963	C	T	0.0482086	0.0105	4.52595e-06
		rs992074	21	18567802	C	T	-0.233491	0.050901	8.51609e-06
		rs112334273	21	40703251	A	G	0.0627459	0.0127415	9.26446e-07
	Lentisphaerae Lentisphaerae	rs72640280	1	11943792	G	A	0.220185	0.0485947	5.19194e-06
		rs73113483	3	6223568	A	T	-0.131681	0.0288503	8.79387e-06
		rs2731834	5	94720245	C	G	-0.109935	0.0236848	3.79603e-06
		rs11770843	7	146795379	T	C	0.111896	0.0234776	1.13813e-06
		rs62570196	9	111086170	T	C	-0.217203	0.0439621	9.64473e-07
		rs60995569	10	53930085	G	T	-0.16062	0.0336806	9.1939e-06
		rs2031282	13	20687179	G	A	0.120412	0.0270263	5.86462e-06
		rs17114848	15	25162535	A	G	0.148972	0.0324162	6.76986e-06
		rs1002941	15	101242690	G	A	-0.107661	0.0233382	4.30884e-06
		rs77599476	20	61394262	G	A	0.229981	0.0479918	1.90265e-06
		rs2825714	21	21023966	G	A	-0.138226	0.0289096	1.49772e-06
	Proteobacteria Proteobacteria	rs11126162	2	68086034	C	T	-0.0770689	0.0187079	9.25977e-06
		rs12467198	2	124872681	T	C	0.0498267	0.011138	6.30667e-06
		rs6707783	2	52053891	T	C	0.0849594	0.0187782	8.08593e-06
		rs922773	3	66318042	T	C	-0.0803778	0.0157851	3.67959e-07
		rs11715072	3	53720793	A	G	-0.0519289	0.0115246	6.90415e-06
		rs2347697	7	134388240	T	G	0.0502281	0.0108968	4.26914e-06
		rs74757828	8	89541526	T	A	0.0951285	0.0216921	9.2506e-06
		rs72771021	10	13841631	T	C	0.141726	0.0309242	7.18092e-06
		rs2532663	10	119247234	G	A	0.125578	0.0258034	7.4681e-07
		rs10750258	11	123997498	A	C	0.0491248	0.010824	8.71907e-06
		rs4340090	12	130331764	T	C	-0.0668162	0.0153387	9.9901e-06
		rs312757	17	68347701	C	G	0.0517269	0.0112854	4.83905e-06
		rs12150865	19	43505320	T	C	0.0511615	0.0106407	1.54085e-06
		rs3890996	22	20301800	T	G	0.0474614	0.0105645	6.94656e-06
	Tenericutes Tenericutes	rs12566890	1	61850864	G	T	-0.101147	0.0230978	3.65098e-06
		rs3768491	1	109965986	A	G	0.0681052	0.0149061	4.2335e-06
		rs11890098	2	157532549	G	A	0.074438	0.0153389	9.56577e-07
		rs2464826	7	79490250	C	A	0.0944239	0.0211806	8.39499e-06
		rs10108398	8	59440824	A	G	0.0769142	0.0153953	1.09001e-06
		rs72901605	11	47103877	C	T	-0.0841852	0.0178119	3.25792e-06
		rs78169027	11	108439087	G	A	-0.108283	0.0237289	5.87611e-06
		rs4885016	13	73170489	T	C	0.0819606	0.0181628	7.26993e-06
		rs74603314	14	46519718	C	T	0.221639	0.0462918	1.5569e-06
		rs17214486	14	97159674	A	C	0.06099	0.0135623	6.60861e-06
		rs28537087	15	95309676	A	G	0.0820873	0.0188312	8.07402e-06
		rs6043847	20	16259524	C	T	-0.114937	0.0248606	4.55481e-06
	Verrucomicrobia Verrucomicrobia	rs45598138	1	55522083	A	C	-0.143901	0.03054	2.19129e-06
		rs61779207	1	41074472	A	G	-0.0755253	0.0164385	5.27971e-06
		rs12512971	4	16548975	C	A	0.171057	0.0398053	9.81386e-06
		rs11729256	4	95027272	C	T	0.0696984	0.0146953	2.23404e-06
		rs74542928	4	100544188	C	T	0.115994	0.0231324	4.08376e-07
		rs76430504	5	40438158	C	T	-0.11753	0.025458	3.49559e-06
		rs9349825	6	56341481	G	A	-0.0660243	0.0143911	6.2748e-06
		rs3995795	10	11389614	T	C	0.0610914	0.0138592	9.7221e-06
		rs11252894	10	5073050	C	A	0.0784055	0.0162769	1.10555e-06
		rs12908520	15	97570657	A	G	0.0594916	0.012823	3.40447e-06
		rs2602429	16	81063149	C	T	-0.0764148	0.0153487	8.71044e-07
		rs117107102	18	49473635	G	A	0.204283	0.0427565	2.67935e-06
Class	Actinobacteria	rs6660520	1	207003553	A	G	-0.0711483	0.0134495	1.10652e-07
		rs12049045	1	114665485	G	A	0.0510452	0.0114325	8.62621e-06
		rs182549	2	136616754	C	T	-0.111489	0.012066	3.78966e-20
		rs1376754	2	161611969	A	G	0.0509242	0.0112503	6.71382e-06
		rs11745923	5	475408	T	G	0.0563759	0.0115529	1.58132e-06
		rs7700479	5	18019549	A	T	-0.0769653	0.0173933	8.62144e-06
		rs857444	6	14617591	T	C	0.0509553	0.011539	8.92237e-06
		rs961091	7	95654718	A	G	0.0501255	0.011255	8.67601e-06
		rs80083040	8	65654844	G	T	0.155784	0.0348017	8.62105e-06
		rs1515761	10	126110032	T	C	-0.0762317	0.0169884	4.96364e-06
		rs4945008	11	71221248	A	G	-0.0540741	0.0121393	5.39237e-06
		rs10841473	12	20378911	C	G	-0.0583765	0.0123353	2.59358e-06
		rs7322849	13	112859829	C	T	0.0944467	0.0192976	6.20798e-07
		rs12899991	15	49208992	A	T	-0.0719923	0.0154661	4.02819e-06
		rs72767435	15	94852795	C	T	-0.126352	0.0273626	2.56803e-06
		rs8047955	16	81776768	A	G	-0.0575816	0.0116762	8.3372e-07
		rs11655079	17	75348675	C	T	-0.0560674	0.0124286	5.92516e-06
		rs134366	22	35567355	G	A	-0.111877	0.023501	1.50428e-06
	Alphaproteobacteria	rs10803434	1	14238305	T	A	-0.0692742	0.0148866	3.55435e-06
		rs76784716	2	169033340	G	A	0.133271	0.0267738	5.09143e-07
		rs34569731	2	75630344	A	G	-0.0705145	0.0157564	7.37921e-06
		rs17061716	3	59982336	C	G	0.0927341	0.0207569	9.33254e-06
		rs55876211	3	84471266	T	C	-0.080811	0.0184159	7.53633e-06
		rs62285697	3	176407911	T	C	0.0805256	0.0180912	9.75933e-06
		rs9813022	3	13726736	G	A	-0.0751277	0.0153867	1.05334e-06
		rs140912403	9	95517807	T	C	-0.160677	0.0317708	6.20369e-07
		rs7960664	12	89471235	G	A	-0.0969489	0.0215149	8.84301e-06
		rs12977163	19	28641647	C	G	0.0690234	0.0153829	7.14184e-06
	Bacilli	rs57872228	1	200418805	T	C	-0.0714773	0.0146647	9.21977e-07
		rs1595463	2	231723657	A	C	0.0476864	0.0108547	7.97389e-06
		rs1962325	3	4800550	C	G	-0.0554219	0.0114789	1.38433e-06
		rs76717940	3	94153993	A	T	0.156331	0.0325945	1.07251e-06
		rs74663707	3	184371224	T	C	0.0979154	0.0224074	8.45688e-06
		rs13068444	3	64398863	G	A	0.0601035	0.0136407	9.53038e-06
		rs11730038	4	98049499	A	G	-0.0630747	0.0128717	1.96024e-06
		rs4459992	4	7431487	C	T	0.0535854	0.0116362	4.29833e-06
		rs111552159	4	184681021	G	C	0.128032	0.0286921	9.12809e-06
		rs7666190	4	151687420	C	A	0.104044	0.0247934	8.46837e-06
		rs77558518	5	174173171	G	A	-0.107255	0.0222879	1.33773e-06
		rs74352383	6	67570929	A	T	-0.104496	0.0217083	1.52753e-06
		rs78938557	7	36349586	C	T	0.108007	0.0232858	1.06891e-06
		rs2952251	8	10143164	A	G	0.0598868	0.0123903	1.07895e-06
		rs28564647	9	101101172	G	T	-0.0613034	0.0137579	7.81196e-06
		rs12797734	11	8332350	C	T	0.0572158	0.0126793	7.21174e-06
		rs11110282	12	100585559	G	A	-0.101189	0.0217379	4.85445e-06
		rs9581006	13	24973509	C	T	-0.225309	0.0467697	1.79457e-06
		rs694949	15	58738075	G	A	-0.081146	0.0180042	7.59591e-06
		rs35344081	16	991253	A	G	0.0619529	0.0127066	1.01499e-06
		rs4028634	17	40835649	T	C	-0.0520614	0.0109842	2.2076e-06
		rs34989881	19	51959855	G	A	0.111056	0.0246039	6.54591e-06
	Bacteroidia	rs7546249	1	176792690	T	A	0.0567113	0.0118386	1.54814e-06
		rs2363574	1	200112563	C	T	0.222741	0.0508055	9.93482e-06
		rs72706335	1	157495438	C	T	-0.22241	0.0493458	7.65526e-06
		rs2032750	2	53831026	T	C	0.0508393	0.0106807	1.91509e-06
		rs4146051	2	213189994	A	G	0.107377	0.0245661	8.76436e-06
		rs4916508	3	195936789	G	A	0.0466729	0.0105312	8.4711e-06
		rs7631304	3	89339527	A	G	-0.0645771	0.0132957	8.36778e-07
		rs79585701	8	13110185	C	A	0.0646823	0.0149628	9.98596e-06
		rs62531359	8	70916181	G	T	0.0655728	0.0149891	9.08657e-06
		rs13291169	9	116888284	G	C	0.0689676	0.0148765	3.74576e-06
		rs62575403	9	136493820	T	C	0.140055	0.0311128	7.06122e-06
		rs11146701	10	39062269	G	A	0.0473596	0.010541	7.08223e-06
		rs55773148	13	70523029	A	G	-0.121514	0.0236759	3.89583e-07
		rs111845179	14	59317502	C	T	0.102648	0.0213843	9.23996e-07
		rs929878	16	74290641	C	T	0.0548532	0.012153	4.7338e-06
		rs73975615	17	6461200	A	G	-0.207018	0.0442633	1.21616e-06
		rs17343978	22	27433885	C	A	-0.0552057	0.0120278	8.3593e-06
	Betaproteobacteria	rs1928341	1	153240013	A	G	-0.0525581	0.0110408	2.0153e-06
		rs12467854	2	239888758	C	G	0.0641363	0.0131766	1.09863e-06
		rs2367850	3	193456274	C	G	0.064006	0.0130374	9.11759e-07
		rs11128180	3	70592215	G	A	0.0592944	0.0128769	3.67147e-06
		rs1511453	4	23588462	G	A	0.0923492	0.0199158	4.75762e-06
		rs4033856	4	45642485	C	T	-0.0832423	0.0167237	5.17166e-07
		rs62395635	5	173497796	C	T	0.109741	0.0236	2.9409e-06
		rs2613606	7	111285025	C	T	0.0513106	0.0109091	2.19816e-06
		rs56386628	8	112732674	T	C	-0.0622252	0.0135688	5.86949e-06
		rs72747231	9	84206018	G	C	-0.137281	0.0290338	2.05509e-06
		rs320161	9	104899117	A	G	-0.0572286	0.01262	7.33247e-06
		rs2321387	13	58689340	A	G	-0.0494596	0.0109424	5.80029e-06
		rs75242906	15	56786407	T	C	-0.121083	0.028075	9.27278e-06
		rs9964679	18	26569901	G	A	0.052911	0.0114866	4.84585e-06
		rs6087811	20	30596130	G	T	-0.0978177	0.0198522	7.44303e-07
	Clostridia	rs13421739	2	116724915	G	C	0.0888472	0.0179655	9.54201e-06
		rs10209007	2	231676041	C	G	0.0794173	0.0182427	9.8935e-06
		rs76767978	3	131371980	A	G	0.0698882	0.0156319	8.39808e-06
		rs6797343	3	89268714	G	T	-0.0592279	0.0134556	9.35643e-06
		rs13105690	4	7420184	T	C	0.0529097	0.011818	8.77789e-06
		rs6814436	4	161507301	T	C	-0.0739995	0.0150815	9.65095e-07
		rs6815608	4	152131744	T	C	-0.103803	0.0210883	4.01856e-07
		rs1842454	5	105060362	A	G	-0.0547202	0.0127338	8.72027e-06
		rs13179700	5	149077788	T	C	-0.0511937	0.0109569	3.37085e-06
		rs72738886	5	35770550	C	T	0.0866169	0.0190393	8.24233e-06
		rs76860606	6	12397187	G	C	0.0947036	0.0225117	7.53165e-06
		rs6934062	6	163743050	C	G	0.0524406	0.0116115	6.53085e-06
		rs10774377	12	5942519	A	G	-0.052659	0.0113858	3.24399e-06
		rs2273429	14	52494072	G	A	-0.0724037	0.0153105	4.52137e-06
		rs72915163	18	48792829	C	T	-0.0581025	0.0120557	1.34295e-06
		rs7269302	20	50803760	T	A	-0.0963981	0.0212007	9.04045e-06
		rs992074	21	18567802	C	T	-0.255639	0.0508787	8.77506e-07
		rs112334273	21	40703251	A	G	0.0641008	0.0127404	3.81408e-07
	Coriobacteriia	rs240104	1	176571431	C	T	-0.0603429	0.0126849	1.51604e-06
		rs2442778	3	11654412	G	A	0.116408	0.0258545	9.02693e-06
		rs76779974	5	125460084	G	C	0.0774888	0.0171877	5.63093e-06
		rs80046645	5	459415	G	C	0.25584	0.0561995	4.65693e-06
		rs1397793	5	90471451	G	A	0.0498855	0.0112446	9.77372e-06
		rs62448869	7	24464799	A	T	-0.0486059	0.0108982	7.87281e-06
		rs13307134	7	105084680	C	T	-0.0565686	0.0126265	7.79938e-06
		rs3025411	9	136512906	G	A	0.0926543	0.0209468	8.26913e-06
		rs11250875	10	1922731	C	T	0.06075	0.0130939	4.82848e-06
		rs719099	10	65799217	G	A	0.0778402	0.0155815	5.43313e-07
		rs1816223	12	11494021	A	G	0.0586265	0.0129006	4.84117e-06
		rs8010111	14	39660509	G	A	0.103377	0.0229286	6.8962e-06
		rs11073596	15	86433579	T	G	-0.0510212	0.0114339	8.14442e-06
		rs34739816	17	37376685	T	G	0.0965017	0.0207666	3.88356e-06
		rs11656361	17	8121332	C	A	0.0773006	0.017553	8.0201e-06
		rs12974142	19	52895166	A	G	0.0789796	0.0177205	8.51236e-06
		rs67561917	20	62072077	G	A	-0.0714367	0.0154113	5.39126e-06
	Deltaproteobacteria	rs16851319	1	203308383	C	G	-0.0705516	0.0150849	5.67884e-06
		rs2692012	1	203991605	A	G	-0.110335	0.0253336	3.14188e-06
		rs3935584	2	233929283	T	C	-0.0523484	0.011566	7.50119e-06
		rs55744759	8	57867671	G	A	-0.0779693	0.0170738	7.31375e-06
		rs112381107	9	15269705	T	C	0.206594	0.0456908	4.63052e-06
		rs17791387	9	81834426	G	A	-0.0735881	0.0154246	1.60221e-06
		rs11599763	10	11855599	T	C	0.0544219	0.0117397	3.94121e-06
		rs1035691	11	10658735	A	G	0.055176	0.0121602	9.65162e-06
		rs62020470	15	96161065	G	A	-0.0585411	0.0129358	4.85087e-06
		rs9928243	16	71541641	A	C	-0.0538457	0.0117718	5.02077e-06
		rs4506934	17	2856662	T	C	-0.0936514	0.02012	3.58889e-06
		rs17084793	18	69312914	A	G	-0.0710762	0.015953	5.6863e-06
		rs6058181	20	33694801	T	C	0.0825716	0.0165958	3.39555e-07
		rs2838334	21	45064961	A	G	0.0561722	0.0124124	5.44553e-06
	Erysipelotrichia	rs1884466	1	64139196	T	C	-0.0475363	0.0106939	9.52708e-06
		rs290833	1	97457427	G	T	-0.0497374	0.0111376	8.02897e-06
		rs2300774	3	195793712	G	A	-0.0524152	0.0106784	8.95468e-07
		rs1074800	5	3002546	A	G	-0.0492438	0.010887	6.14582e-06
		rs62504403	8	38803551	T	C	0.0681159	0.0127883	1.12264e-07
		rs7826267	8	2954952	T	G	0.0839071	0.0199131	9.28453e-06
		rs10781552	10	133897233	T	C	-0.0552212	0.0116074	2.33115e-06
		rs17530232	13	40385457	G	A	0.10305	0.0224648	2.79126e-06
		rs4078432	14	48997206	C	T	0.0608929	0.0133764	4.23107e-06
		rs8003149	14	56156504	T	C	0.0538798	0.0116888	4.08479e-06
		rs56970041	14	80357610	G	T	0.0724145	0.0164471	5.40344e-06
		rs35161940	17	70327224	C	T	-0.0806041	0.0167641	1.8451e-06
		rs7234058	18	5830507	C	T	-0.0945759	0.0194091	9.12347e-07
	Gammaproteobacteria	rs12404135	1	186502694	G	A	-0.0788843	0.0172415	8.89488e-06
		rs6706173	2	167986992	C	A	0.074251	0.0146392	1.99494e-07
		rs75101789	3	18615903	T	C	0.0729012	0.0163003	8.7878e-06
		rs9494710	6	137612554	T	C	-0.0549673	0.0120924	4.54611e-06
		rs6469506	8	115123937	A	T	0.0541424	0.0116333	3.2898e-06
		rs11181912	12	43572952	A	G	-0.0579153	0.0118796	9.94764e-07
		rs9973122	18	75633634	T	A	-0.0740614	0.0162596	6.77002e-06
		rs79795896	18	48185248	G	A	-0.15921	0.0351373	7.9241e-06
	Lentisphaeria	rs72640280	1	11943792	G	A	0.220207	0.0486196	5.18036e-06
		rs73113483	3	6223568	A	T	-0.131217	0.0288713	8.66343e-06
		rs2731834	5	94720245	C	G	-0.109438	0.023693	4.24356e-06
		rs11770843	7	146795379	T	C	0.109431	0.0234879	1.9073e-06
		rs62570196	9	111086170	T	C	-0.21635	0.0439866	1.07924e-06
		rs2031282	13	20687179	G	A	0.122368	0.0270329	4.38258e-06
		rs17114848	15	25162535	A	G	0.152377	0.0324332	4.05864e-06
		rs1002941	15	101242690	G	A	-0.105025	0.0233484	8.14836e-06
		rs77599476	20	61394262	G	A	0.230292	0.0480168	1.86132e-06
		rs2825714	21	21023966	G	A	-0.13741	0.0289246	1.72211e-06
	Melainabacteria	rs16851659	1	230523039	C	G	-0.0896103	0.0186432	1.27488e-06
		rs9864379	3	14306949	C	T	-0.159735	0.0292553	5.36056e-08
		rs73074665	7	20010624	T	A	0.166216	0.0355728	2.86609e-06
		rs1221147	9	122046549	T	A	-0.123968	0.0278958	7.10739e-06
		rs4129395	9	115975389	A	G	0.0896187	0.0185106	1.48057e-06
		rs10738747	9	26184578	G	A	-0.0814624	0.0184409	9.95795e-06
		rs113884518	9	24648997	C	T	-0.205352	0.0454982	8.05675e-06
		rs367480	11	2937631	G	A	0.083758	0.0185796	8.19917e-06
		rs10148250	14	107061448	G	A	-0.0861928	0.0193381	8.67142e-06
		rs79790072	15	100747683	C	T	0.226722	0.0487841	3.29011e-06
		rs11150282	16	80493705	C	T	0.0989487	0.0196972	6.02893e-07
		rs28678345	17	53906328	C	T	0.214848	0.0470878	6.69083e-06
		rs789069	18	1008278	C	A	-0.103539	0.0234287	6.84636e-06
	Methanobacteria	rs10202904	2	125440268	T	G	0.121754	0.0235357	3.01432e-07
		rs6776814	3	15053083	C	T	-0.199566	0.0411825	1.63061e-06
		rs4257531	3	2086167	A	G	0.164498	0.0364959	7.44338e-06
		rs894996	4	104418307	A	C	0.216999	0.0449076	1.87556e-06
		rs56131665	5	178160975	A	G	0.178661	0.039298	6.17988e-06
		rs73068003	7	10773932	T	G	-0.15814	0.0351803	8.44578e-06
		rs11018665	11	89349287	T	A	0.111465	0.0250516	6.51869e-06
		rs12825290	12	43701132	G	C	-0.216781	0.0493496	6.07561e-06
		rs75208022	12	21338861	T	C	-0.227245	0.048763	5.92107e-06
		rs73457410	13	41956181	G	A	0.21534	0.0436695	1.40854e-06
		rs6508769	19	28827760	T	C	-0.153519	0.0344519	8.22527e-06
		rs10424197	19	46439321	G	A	0.111274	0.0247517	9.27897e-06
	Mollicutes	rs3768491	1	109965986	A	G	0.0681052	0.0149061	4.2335e-06
		rs12566890	1	61850864	G	T	-0.101147	0.0230978	3.65098e-06
		rs11890098	2	157532549	G	A	0.074438	0.0153389	9.56577e-07
		rs2464826	7	79490250	C	A	0.0944239	0.0211806	8.39499e-06
		rs10108398	8	59440824	A	G	0.0769142	0.0153953	1.09001e-06
		rs72901605	11	47103877	C	T	-0.0841852	0.0178119	3.25792e-06
		rs78169027	11	108439087	G	A	-0.108283	0.0237289	5.87611e-06
		rs4885016	13	73170489	T	C	0.0819606	0.0181628	7.26993e-06
		rs74603314	14	46519718	C	T	0.221639	0.0462918	1.5569e-06
		rs17214486	14	97159674	A	C	0.06099	0.0135623	6.60861e-06
		rs28537087	15	95309676	A	G	0.0820873	0.0188312	8.07402e-06
		rs6043847	20	16259524	C	T	-0.114937	0.0248606	4.55481e-06
	Negativicutes	rs13086907	3	142135117	A	G	0.0625312	0.0131735	1.95488e-06
		rs73232831	4	17413426	A	G	-0.151829	0.0314932	1.87452e-06
		rs1643968	5	165266628	C	T	-0.0565284	0.0112298	4.14601e-07
		rs4722181	7	22817571	G	T	0.0501306	0.0105798	2.00111e-06
		rs1135612	7	75609677	A	G	0.0529785	0.0119177	9.26296e-06
		rs1447205	8	41231597	G	C	0.0502053	0.0108382	2.93326e-06
		rs61249479	9	124912908	C	A	0.0777075	0.0168628	2.95474e-06
		rs4463806	10	115597993	T	C	0.0543966	0.0129365	7.80657e-06
		rs1649999	10	80086072	G	A	0.0748989	0.0166458	7.58124e-06
		rs9423647	10	5579818	A	G	0.047817	0.0105282	6.06108e-06
		rs71405394	15	101245088	A	G	-0.114178	0.02405	2.16631e-06
		rs60274479	16	21249925	C	T	-0.0659623	0.0134137	1.1623e-06
		rs2834062	21	34377485	G	A	0.0489057	0.0108842	8.43918e-06
	Verrucomicrobiae	rs61779207	1	41074472	A	G	-0.0758309	0.0167762	6.7228e-06
		rs11184341	1	105422565	G	C	-0.0655342	0.0142231	4.13409e-06
		rs74542928	4	100544188	C	T	0.112164	0.0236422	1.63222e-06
		rs11729256	4	95027272	C	T	0.0749798	0.0150177	6.73085e-07
		rs9349825	6	56341481	G	A	-0.0704036	0.0147128	2.53688e-06
		rs4242783	10	5064327	G	A	-0.0689292	0.0147693	2.63615e-06
		rs4936098	11	130280667	A	G	-0.0648843	0.0135928	1.1222e-06
		rs111862613	12	130309670	C	T	0.090699	0.0196746	3.73844e-06
		rs12908520	15	97570657	A	G	0.0618926	0.0130946	2.17165e-06
		rs2602429	16	81063149	C	T	-0.0746844	0.0156194	2.58297e-06
		rs117107102	18	49473635	G	A	0.204683	0.0431572	2.91823e-06
		rs941682	20	31867840	A	G	-0.0631436	0.0143767	9.60993e-06
Order	Actinomycetales	rs4073240	6	169224781	A	G	0.074973	0.0164672	5.67898e-06
		rs34583783	6	67207371	T	G	0.123688	0.0264254	5.53886e-06
		rs35011108	6	133007480	G	A	0.241546	0.0503803	1.87659e-06
		rs2889192	9	76394568	G	T	-0.0884052	0.0194997	3.96725e-06
		rs58484246	15	29850991	C	T	0.075828	0.0168997	6.67483e-06
	Bacillales	rs11207728	1	61827534	G	A	0.14455	0.0316912	5.73456e-06
		rs74420793	4	127766709	G	A	-0.164413	0.0353763	3.07319e-06
		rs12522021	5	78856074	A	T	0.174339	0.0400515	7.60221e-06
		rs10233278	7	117496144	C	T	-0.116319	0.0248527	3.508e-06
		rs4617108	7	49423832	A	G	-0.248861	0.0525929	1.97506e-06
		rs11034576	11	38085711	G	A	0.205765	0.0453311	8.85972e-06
		rs62640857	12	69332975	G	A	0.148238	0.0326455	4.49262e-06
		rs11844714	14	49001226	G	A	-0.143245	0.0320272	5.06209e-06
		rs10410917	19	14970441	T	C	-0.11471	0.0250025	5.57353e-06
		rs1287018	20	5826474	A	G	0.141125	0.0319309	9.87097e-06
		rs74887130	21	28684912	G	C	-0.192166	0.0358817	1.16118e-07
	Bacteroidales	rs2363574	1	200112563	C	T	0.222741	0.0508055	9.93482e-06
		rs72706335	1	157495438	C	T	-0.22241	0.0493458	7.65526e-06
		rs7546249	1	176792690	T	A	0.0567113	0.0118386	1.54814e-06
		rs4146051	2	213189994	A	G	0.107377	0.0245661	8.76436e-06
		rs2032750	2	53831026	T	C	0.0508393	0.0106807	1.91509e-06
		rs7631304	3	89339527	A	G	-0.0645771	0.0132957	8.36778e-07
		rs4916508	3	195936789	G	A	0.0466729	0.0105312	8.4711e-06
		rs62531359	8	70916181	G	T	0.0655728	0.0149891	9.08657e-06
		rs79585701	8	13110185	C	A	0.0646823	0.0149628	9.98596e-06
		rs62575403	9	136493820	T	C	0.140055	0.0311128	7.06122e-06
		rs13291169	9	116888284	G	C	0.0689676	0.0148765	3.74576e-06
		rs11146701	10	39062269	G	A	0.0473596	0.010541	7.08223e-06
		rs55773148	13	70523029	A	G	-0.121514	0.0236759	3.89583e-07
		rs111845179	14	59317502	C	T	0.102648	0.0213843	9.23996e-07
		rs929878	16	74290641	C	T	0.0548532	0.012153	4.7338e-06
		rs73975615	17	6461200	A	G	-0.207018	0.0442633	1.21616e-06
		rs17343978	22	27433885	C	A	-0.0552057	0.0120278	8.3593e-06
	Bifidobacteriales	rs4567981	2	49906864	A	T	0.0577763	0.0117388	8.88055e-07
		rs10496759	2	137603404	C	G	0.0637133	0.0144305	8.79792e-06
		rs182549	2	136616754	C	T	-0.11707	0.0126703	5.94155e-20
		rs13020688	2	192878532	A	G	0.0584045	0.0122081	1.57373e-06
		rs55888705	4	1517826	G	A	0.053673	0.0120586	8.66204e-06
		rs10857328	4	161211924	A	T	0.0562	0.0126395	7.24136e-06
		rs73797465	5	142793467	G	T	-0.0942612	0.0208421	4.84953e-06
		rs4957061	5	521096	C	T	0.0569873	0.0116907	1.1517e-06
		rs76671854	5	169748189	G	C	-0.0892981	0.0183177	1.03631e-06
		rs857444	6	14617591	T	C	0.0553965	0.0120669	3.8249e-06
		rs6899771	6	97406220	G	A	-0.0914312	0.0202604	7.27998e-06
		rs10831953	11	13098051	A	G	0.0537537	0.0123746	9.94741e-06
		rs10841473	12	20378911	C	G	-0.0613031	0.0128844	2.28066e-06
		rs7322849	13	112859829	C	T	0.110676	0.0200996	1.74032e-08
		rs7174549	15	92463303	C	T	-0.0551726	0.0124655	6.86784e-06
		rs12446429	16	898055	C	T	0.0810099	0.019073	8.52884e-06
		rs540489	17	72897722	G	T	-0.0632518	0.013817	5.36809e-06
		rs677208	18	4304187	G	C	-0.0728589	0.0164821	6.00109e-06
	Burkholderiales	rs1928341	1	153240013	A	G	-0.0507782	0.0110587	4.51513e-06
		rs62191117	2	239900775	G	A	0.0679995	0.0132471	2.791e-07
		rs7638039	3	70588939	C	T	0.0580987	0.012673	4.83593e-06
		rs2367850	3	193456274	C	G	0.06333	0.0130595	1.23615e-06
		rs4033856	4	45642485	C	T	-0.0833445	0.0167489	5.66826e-07
		rs1511453	4	23588462	G	A	0.0910999	0.0199479	8.00092e-06
		rs62395635	5	173497796	C	T	0.109911	0.0236375	2.90228e-06
		rs2613606	7	111285025	C	T	0.0499561	0.0109264	4.13361e-06
		rs72747231	9	84206018	G	C	-0.133729	0.0290738	3.76218e-06
		rs2321387	13	58689340	A	G	-0.0508514	0.0109588	3.25784e-06
		rs75242906	15	56786407	T	C	-0.120974	0.0281273	9.74518e-06
		rs9964679	18	26569901	G	A	0.052509	0.011504	6.05982e-06
		rs6087811	20	30596130	G	T	-0.101587	0.0198817	2.88377e-07
	Clostridiales	rs290772	2	102126220	A	G	0.084254	0.0196297	9.9977e-06
		rs10209007	2	231676041	C	G	0.0795424	0.0182427	9.59555e-06
		rs6442336	3	12870886	C	T	0.0547729	0.0124169	9.62565e-06
		rs76767978	3	131371980	A	G	0.0699806	0.0156318	8.17561e-06
		rs6814436	4	161507301	T	C	-0.0741858	0.0150814	9.06296e-07
		rs6815608	4	152131744	T	C	-0.104089	0.0210883	3.71989e-07
		rs13105690	4	7420184	T	C	0.0527441	0.011818	9.36807e-06
		rs72738886	5	35770550	C	T	0.0865333	0.0190392	8.4157e-06
		rs13179700	5	149077788	T	C	-0.0510953	0.0109569	3.52111e-06
		rs1842454	5	105060362	A	G	-0.0543676	0.012734	9.91745e-06
		rs6934062	6	163743050	C	G	0.0522397	0.0116116	7.0948e-06
		rs76860606	6	12397187	G	C	0.094122	0.0225117	8.58163e-06
		rs10774377	12	5942519	A	G	-0.0523003	0.0113859	3.80899e-06
		rs2273429	14	52494072	G	A	-0.0726191	0.0153105	4.16869e-06
		rs72915163	18	48792829	C	T	-0.0580246	0.0120558	1.39104e-06
		rs7269302	20	50803760	T	A	-0.0965346	0.0212006	8.84341e-06
		rs112334273	21	40703251	A	G	0.0639383	0.0127404	4.07258e-07
		rs992074	21	18567802	C	T	-0.255441	0.0508788	8.95385e-07
	Coriobacteriales	rs240104	1	176571431	C	T	-0.0603429	0.0126849	1.51604e-06
		rs2442778	3	11654412	G	A	0.116408	0.0258545	9.02693e-06
		rs1397793	5	90471451	G	A	0.0498855	0.0112446	9.77372e-06
		rs80046645	5	459415	G	C	0.25584	0.0561995	4.65693e-06
		rs76779974	5	125460084	G	C	0.0774888	0.0171877	5.63093e-06
		rs62448869	7	24464799	A	T	-0.0486059	0.0108982	7.87281e-06
		rs13307134	7	105084680	C	T	-0.0565686	0.0126265	7.79938e-06
		rs3025411	9	136512906	G	A	0.0926543	0.0209468	8.26913e-06
		rs11250875	10	1922731	C	T	0.06075	0.0130939	4.82848e-06
		rs719099	10	65799217	G	A	0.0778402	0.0155815	5.43313e-07
		rs1816223	12	11494021	A	G	0.0586265	0.0129006	4.84117e-06
		rs8010111	14	39660509	G	A	0.103377	0.0229286	6.8962e-06
		rs11073596	15	86433579	T	G	-0.0510212	0.0114339	8.14442e-06
		rs34739816	17	37376685	T	G	0.0965017	0.0207666	3.88356e-06
		rs11656361	17	8121332	C	A	0.0773006	0.017553	8.0201e-06
		rs12974142	19	52895166	A	G	0.0789796	0.0177205	8.51236e-06
		rs67561917	20	62072077	G	A	-0.0714367	0.0154113	5.39126e-06
	Desulfovibrionales	rs2692012	1	203991605	A	G	-0.112244	0.0253553	2.27023e-06
		rs16851319	1	203308383	C	G	-0.0729137	0.0150954	2.7029e-06
		rs3935584	2	233929283	T	C	-0.0524466	0.0115749	7.19747e-06
		rs186073	3	31133401	C	T	0.0529219	0.0118542	8.7444e-06
		rs72647048	8	57865378	C	T	-0.0772459	0.0170876	9.00285e-06
		rs112381107	9	15269705	T	C	0.21009	0.0456974	3.21655e-06
		rs17791387	9	81834426	G	A	-0.0727501	0.0154369	2.25294e-06
		rs11599763	10	11855599	T	C	0.0554862	0.0117486	2.60699e-06
		rs62020470	15	96161065	G	A	-0.0573633	0.0129462	7.50983e-06
		rs9928243	16	71541641	A	C	-0.0544713	0.0117811	3.96634e-06
		rs4506934	17	2856662	T	C	-0.0953383	0.0201367	2.42996e-06
		rs6058181	20	33694801	T	C	0.0836765	0.0166098	2.52773e-07
		rs2838334	21	45064961	A	G	0.0569024	0.0124223	4.16793e-06
	Enterobacteriales	rs2374342	2	42133542	A	C	0.0582927	0.0126195	4.51617e-06
		rs80319214	2	4015933	G	C	0.0990404	0.0215877	6.95312e-06
		rs11026530	11	22379097	C	T	0.0822408	0.0186379	9.42692e-06
		rs111229068	11	2563450	T	A	0.110561	0.0241719	3.65359e-06
		rs79757635	13	110840418	A	C	0.0758597	0.0171286	9.31859e-06
		rs61973590	14	27718039	G	C	-0.0605392	0.0133696	8.53532e-06
		rs35673018	16	54327745	A	G	0.0899642	0.0202934	7.63115e-06
		rs4792380	17	13521040	T	A	0.115598	0.0257683	9.48965e-06
		rs504442	18	55145547	G	T	0.084159	0.0189479	5.17095e-06
		rs78143293	18	57672335	G	A	-0.0848521	0.0170415	1.19564e-06
		rs62210023	20	55340092	G	A	0.0606754	0.0130125	3.13163e-06
	Erysipelotrichales	rs290833	1	97457427	G	T	-0.0497374	0.0111376	8.02897e-06
		rs1884466	1	64139196	T	C	-0.0475363	0.0106939	9.52708e-06
		rs2300774	3	195793712	G	A	-0.0524152	0.0106784	8.95468e-07
		rs1074800	5	3002546	A	G	-0.0492438	0.010887	6.14582e-06
		rs62504403	8	38803551	T	C	0.0681159	0.0127883	1.12264e-07
		rs7826267	8	2954952	T	G	0.0839071	0.0199131	9.28453e-06
		rs10781552	10	133897233	T	C	-0.0552212	0.0116074	2.33115e-06
		rs17530232	13	40385457	G	A	0.10305	0.0224648	2.79126e-06
		rs56970041	14	80357610	G	T	0.0724145	0.0164471	5.40344e-06
		rs8003149	14	56156504	T	C	0.0538798	0.0116888	4.08479e-06
		rs4078432	14	48997206	C	T	0.0608929	0.0133764	4.23107e-06
		rs35161940	17	70327224	C	T	-0.0806041	0.0167641	1.8451e-06
		rs7234058	18	5830507	C	T	-0.0945759	0.0194091	9.12347e-07
	Gastranaerophilales	rs16851659	1	230523039	C	G	-0.0895168	0.0186555	1.27025e-06
		rs9864379	3	14306949	C	T	-0.160521	0.0292752	4.65876e-08
		rs73074665	7	20010624	T	A	0.164631	0.0356037	3.62376e-06
		rs113884518	9	24648997	C	T	-0.20591	0.0455376	7.7398e-06
		rs4129395	9	115975389	A	G	0.0904264	0.0185253	1.21742e-06
		rs1221147	9	122046549	T	A	-0.126305	0.0279161	4.85959e-06
		rs367480	11	2937631	G	A	0.0841649	0.0185948	7.52419e-06
		rs79790072	15	100747683	C	T	0.226103	0.0488017	3.5381e-06
		rs8028558	15	62055753	G	A	0.08346	0.0188504	9.78228e-06
		rs11150282	16	80493705	C	T	0.098235	0.0197127	7.36055e-07
		rs28678345	17	53906328	C	T	0.213083	0.0471377	8.05954e-06
		rs789069	18	1008278	C	A	-0.10413	0.0234459	6.5001e-06
	Lactobacillales	rs57872228	1	200418805	T	C	-0.0688415	0.0146994	2.5825e-06
		rs1595463	2	231723657	A	C	0.0479749	0.0108801	7.44355e-06
		rs1962325	3	4800550	C	G	-0.0546878	0.0115069	1.96232e-06
		rs74663707	3	184371224	T	C	0.0982594	0.0224613	8.39557e-06
		rs76717940	3	94153993	A	T	0.160943	0.0327	6.55315e-07
		rs111552159	4	184681021	G	C	0.128854	0.0287397	8.30807e-06
		rs11730038	4	98049499	A	G	-0.0605384	0.0129052	5.09742e-06
		rs77558518	5	174173171	G	A	-0.106466	0.0223484	1.67436e-06
		rs74352383	6	67570929	A	T	-0.103396	0.021758	1.88027e-06
		rs78938557	7	36349586	C	T	0.10553	0.0233581	2.31089e-06
		rs2952251	8	10143164	A	G	0.0629317	0.0124177	3.36457e-07
		rs12797734	11	8332350	C	T	0.0571279	0.0127113	7.76515e-06
		rs11110282	12	100585559	G	A	-0.10239	0.0217849	3.95667e-06
		rs9581006	13	24973509	C	T	-0.22583	0.0469228	1.76596e-06
		rs11627423	14	33200623	A	C	0.0499263	0.0109744	5.08757e-06
		rs2370083	14	97526750	T	G	-0.08054	0.0180992	8.33489e-06
		rs35344081	16	991253	A	G	0.0642442	0.0127358	4.16064e-07
		rs4028634	17	40835649	T	C	-0.0532915	0.01101	1.34806e-06
		rs34989881	19	51959855	G	A	0.113479	0.0246452	4.09355e-06
	Methanobacteriales	rs10202904	2	125440268	T	G	0.121754	0.0235357	3.01432e-07
		rs6776814	3	15053083	C	T	-0.199566	0.0411825	1.63061e-06
		rs4257531	3	2086167	A	G	0.164498	0.0364959	7.44338e-06
		rs894996	4	104418307	A	C	0.216999	0.0449076	1.87556e-06
		rs56131665	5	178160975	A	G	0.178661	0.039298	6.17988e-06
		rs73068003	7	10773932	T	G	-0.15814	0.0351803	8.44578e-06
		rs11018665	11	89349287	T	A	0.111465	0.0250516	6.51869e-06
		rs12825290	12	43701132	G	C	-0.216781	0.0493496	6.07561e-06
		rs75208022	12	21338861	T	C	-0.227245	0.048763	5.92107e-06
		rs73457410	13	41956181	G	A	0.21534	0.0436695	1.40854e-06
		rs6508769	19	28827760	T	C	-0.153519	0.0344519	8.22527e-06
		rs10424197	19	46439321	G	A	0.111274	0.0247517	9.27897e-06
	Mollicutes RF9	rs638542	1	109845252	G	A	0.070592	0.0157049	5.17285e-06
		rs12566890	1	61850864	G	T	-0.103134	0.0241775	8.11204e-06
		rs62188991	2	177374176	C	G	-0.110864	0.0241355	5.26708e-06
		rs13100746	3	165846506	T	C	0.0638979	0.0142685	7.28853e-06
		rs3932485	3	184193482	T	C	0.0626209	0.0141623	9.92865e-06
		rs76373661	3	3771148	A	G	0.0908218	0.0202986	5.15941e-06
		rs7706512	5	17443654	G	A	-0.0657351	0.0138979	2.27206e-06
		rs10071529	5	176287195	G	C	-0.125105	0.0278674	8.6441e-06
		rs7801843	7	4105705	G	A	-0.0869495	0.0194509	9.46891e-06
		rs17235252	7	82536037	C	T	-0.122002	0.0255463	2.15879e-06
		rs11779863	8	15406830	A	G	-0.0772768	0.0172171	6.68852e-06
		rs7853673	9	116711241	G	A	0.0624389	0.0139833	6.73256e-06
		rs515984	10	3521459	T	C	0.0875451	0.0190685	6.61363e-06
		rs949341	11	112386785	G	A	-0.0656602	0.0147216	7.73286e-06
		rs74603314	14	46519718	C	T	0.230767	0.0489701	2.27641e-06
		rs739151	22	42741466	C	G	-0.0652658	0.0139773	3.09286e-06
	NB1n	rs166849	2	200778866	G	A	-0.0911053	0.0202239	7.73891e-06
		rs13385922	2	234081324	C	T	0.0929494	0.0201348	3.96826e-06
		rs267959	5	10737802	A	G	-0.0988612	0.0209676	2.61993e-06
		rs13219468	6	68934648	C	G	0.115344	0.0236958	1.40637e-06
		rs60583455	7	1321675	C	T	0.108934	0.021177	2.59579e-07
		rs2172426	8	18229020	C	T	0.10212	0.0198947	3.17424e-07
		rs55921101	10	127094261	T	A	-0.109245	0.0236201	4.32136e-06
		rs7911787	10	98619568	T	G	-0.223071	0.0470232	3.38821e-06
		rs11251024	10	2095726	A	G	0.104201	0.0206737	6.62796e-07
		rs11606187	11	91589600	G	A	-0.154539	0.0326288	3.30583e-06
		rs9542068	13	70306831	C	T	0.0990709	0.0218149	6.52334e-06
		rs72671304	14	39425971	C	T	0.172322	0.0370028	3.79577e-06
		rs60775321	15	97318671	C	T	-0.0962425	0.0213842	7.10461e-06
		rs4383094	15	81694972	T	C	-0.149188	0.0320662	4.28134e-06
		rs2930903	19	887824	G	C	0.0908335	0.0209434	6.84353e-06
		rs8126061	20	3405239	C	T	-0.159135	0.0351904	7.36326e-06
	Pasteurellales	rs73139353	3	97972214	C	A	-0.222573	0.0484634	8.71325e-06
		rs72756943	5	26531908	A	G	0.13988	0.0303029	3.3522e-06
		rs9382510	6	55448491	T	C	-0.0881865	0.0169965	2.476e-07
		rs12191680	6	129224488	G	C	0.102214	0.0197189	3.04902e-07
		rs6972479	7	116918060	G	A	-0.0781862	0.0175366	7.74819e-06
		rs62568866	9	6818307	A	T	-0.118018	0.0259206	7.2267e-06
		rs10965428	9	22718481	A	C	-0.119902	0.0258219	4.29151e-06
		rs78909003	9	105650242	C	T	-0.241159	0.0498372	2.04894e-06
		rs76022354	10	94306385	T	C	0.24289	0.0500406	1.82856e-06
		rs10840326	11	9951672	G	C	-0.0717634	0.0149229	1.43843e-06
		rs35510	12	115491973	G	A	0.122729	0.0264958	4.01578e-06
		rs12050685	15	73477482	G	A	-0.0670948	0.015239	9.18523e-06
		rs9938097	16	84977389	T	C	0.0710386	0.0158024	8.22602e-06
		rs111582866	16	48742489	A	G	-0.113957	0.0256403	7.06627e-06
		rs9895850	17	64535013	C	T	-0.176406	0.041017	9.0826e-06
		rs16970009	17	32862601	G	A	0.187381	0.0429572	7.31526e-06
		rs731534	20	5412480	G	C	-0.0986502	0.0216316	9.46303e-06
		rs6092684	20	57274077	T	A	0.0684647	0.014674	3.44057e-06
		rs4822728	22	26891808	C	T	0.0685479	0.0149032	4.71846e-06
	Rhodospirillales	rs76784716	2	169033340	G	A	0.136039	0.0284399	1.31383e-06
		rs3754624	2	225633812	T	C	0.094128	0.0198389	2.68368e-06
		rs55876211	3	84471266	T	C	-0.0865002	0.0195197	7.87318e-06
		rs9813022	3	13726736	G	A	-0.0830794	0.0162642	3.07213e-07
		rs77304857	4	134248015	A	C	-0.0997433	0.0222165	6.02033e-06
		rs1549633	5	27945645	C	A	0.0996735	0.0216667	3.88025e-06
		rs3730086	5	67577051	G	A	0.0800354	0.0178737	7.98252e-06
		rs1035406	5	119372737	A	G	-0.114725	0.0247994	4.07165e-06
		rs7001029	8	131958403	T	C	0.120726	0.0260989	2.83067e-06
		rs4278423	10	2670553	C	T	0.105215	0.0233778	3.98043e-06
		rs11591293	10	113419797	T	G	0.0722755	0.0158186	4.68533e-06
		rs61933850	12	73139398	A	G	0.164663	0.0360285	6.99874e-06
		rs11630875	15	61775734	C	T	0.0945198	0.0202139	3.70382e-06
		rs13336560	16	88554243	T	C	-0.0695313	0.0157065	9.74675e-06
		rs4822789	22	27173098	C	G	0.0727755	0.0159522	7.32723e-06
	Selenomonadales	rs13086907	3	142135117	A	G	0.0625312	0.0131735	1.95488e-06
		rs73232831	4	17413426	A	G	-0.151829	0.0314932	1.87452e-06
		rs1643968	5	165266628	C	T	-0.0565284	0.0112298	4.14601e-07
		rs4722181	7	22817571	G	T	0.0501306	0.0105798	2.00111e-06
		rs1135612	7	75609677	A	G	0.0529785	0.0119177	9.26296e-06
		rs1447205	8	41231597	G	C	0.0502053	0.0108382	2.93326e-06
		rs61249479	9	124912908	C	A	0.0777075	0.0168628	2.95474e-06
		rs4463806	10	115597993	T	C	0.0543966	0.0129365	7.80657e-06
		rs1649999	10	80086072	G	A	0.0748989	0.0166458	7.58124e-06
		rs9423647	10	5579818	A	G	0.047817	0.0105282	6.06108e-06
		rs71405394	15	101245088	A	G	-0.114178	0.02405	2.16631e-06
		rs60274479	16	21249925	C	T	-0.0659623	0.0134137	1.1623e-06
		rs2834062	21	34377485	G	A	0.0489057	0.0108842	8.43918e-06
	Verrucomicrobiales	rs11184341	1	105422565	G	C	-0.0655342	0.0142231	4.13409e-06
		rs61779207	1	41074472	A	G	-0.0758309	0.0167762	6.7228e-06
		rs74542928	4	100544188	C	T	0.112164	0.0236422	1.63222e-06
		rs11729256	4	95027272	C	T	0.0749798	0.0150177	6.73085e-07
		rs9349825	6	56341481	G	A	-0.0704036	0.0147128	2.53688e-06
		rs4242783	10	5064327	G	A	-0.0689292	0.0147693	2.63615e-06
		rs4936098	11	130280667	A	G	-0.0648843	0.0135928	1.1222e-06
		rs111862613	12	130309670	C	T	0.090699	0.0196746	3.73844e-06
		rs12908520	15	97570657	A	G	0.0618926	0.0130946	2.17165e-06
		rs2602429	16	81063149	C	T	-0.0746844	0.0156194	2.58297e-06
		rs117107102	18	49473635	G	A	0.204683	0.0431572	2.91823e-06
		rs941682	20	31867840	A	G	-0.0631436	0.0143767	9.60993e-06
	Victivallales	rs72640280	1	11943792	G	A	0.220207	0.0486196	5.18036e-06
		rs73113483	3	6223568	A	T	-0.131217	0.0288713	8.66343e-06
		rs2731834	5	94720245	C	G	-0.109438	0.023693	4.24356e-06
		rs11770843	7	146795379	T	C	0.109431	0.0234879	1.9073e-06
		rs62570196	9	111086170	T	C	-0.21635	0.0439866	1.07924e-06
		rs2031282	13	20687179	G	A	0.122368	0.0270329	4.38258e-06
		rs1002941	15	101242690	G	A	-0.105025	0.0233484	8.14836e-06
		rs17114848	15	25162535	A	G	0.152377	0.0324332	4.05864e-06
		rs77599476	20	61394262	G	A	0.230292	0.0480168	1.86132e-06
		rs2825714	21	21023966	G	A	-0.13741	0.0289246	1.72211e-06
Family	Acidaminococcaceae	rs6427992	1	203102563	G	C	0.0595857	0.01296	4.24326e-06
		rs74540770	3	186553389	A	G	-0.108969	0.0243533	7.0881e-06
		rs78702810	3	18462531	C	T	-0.143755	0.0323244	9.16474e-06
		rs262812	6	158647999	C	T	-0.065675	0.0142257	3.24908e-06
		rs6923842	6	5723181	C	T	-0.0796106	0.0169192	2.21304e-06
		rs2933324	9	107117653	A	G	0.0662557	0.0140257	2.23676e-06
		rs6589457	11	114701288	A	G	-0.165911	0.0349516	2.3151e-06
		rs45497800	20	61991833	C	T	-0.117863	0.0257351	5.86422e-06
	Actinomycetaceae	rs4073240	6	169224781	A	G	0.0747546	0.0164684	6.05327e-06
		rs34583783	6	67207371	T	G	0.123756	0.026427	5.47974e-06
		rs35011108	6	133007480	G	A	0.241826	0.0503796	1.82671e-06
		rs2889192	9	76394568	G	T	-0.0887537	0.0195009	3.64418e-06
		rs58484246	15	29850991	C	T	0.0761407	0.0169007	6.12421e-06
	Alcaligenaceae	rs62191117	2	239900775	G	A	0.0684302	0.0133636	2.75943e-07
		rs7638039	3	70588939	C	T	0.0603335	0.0127779	2.70477e-06
		rs2367850	3	193456274	C	G	0.0629104	0.0131712	1.84629e-06
		rs17000015	4	75867283	T	A	-0.0609257	0.0125363	1.1272e-06
		rs4033856	4	45642485	C	T	-0.081834	0.0168931	1.02903e-06
		rs62395635	5	173497796	C	T	0.110583	0.0238514	3.34696e-06
		rs1153990	5	104233461	G	A	-0.058727	0.0128306	5.96788e-06
		rs112159068	6	138305038	T	A	0.131484	0.0281089	3.56484e-06
		rs6969323	7	104214487	C	A	-0.0593564	0.0129137	3.8858e-06
		rs112135816	9	82485327	G	T	-0.0775052	0.0171554	5.27667e-06
		rs74776516	11	20763367	G	T	-0.0944052	0.0213287	6.85046e-06
		rs7302582	12	1396151	C	G	-0.106817	0.023298	3.33557e-06
		rs9537886	13	58545246	C	A	-0.0570888	0.0110683	2.35109e-07
		rs2184675	14	66593668	T	A	-0.0563972	0.0124753	6.08373e-06
		rs28480294	15	71522509	T	C	0.0516967	0.0115503	6.60602e-06
		rs147968	16	85945839	T	C	0.0489475	0.0110321	9.12704e-06
		rs9964679	18	26569901	G	A	0.0537051	0.0116008	4.47384e-06
		rs67737557	20	29836081	G	C	0.0738409	0.0151678	1.03743e-06
	Bacteroidaceae	rs1340391	1	102960989	C	T	-0.0592004	0.0132244	6.73008e-06
		rs11585893	1	10644351	G	A	-0.0740746	0.0147633	1.79511e-06
		rs66710942	3	77215327	C	T	-0.0488038	0.0107412	5.8626e-06
		rs2366421	3	62019400	A	T	-0.0528153	0.0117124	7.64945e-06
		rs6795673	3	10593224	T	C	0.0538565	0.0105251	3.37909e-07
		rs28757219	6	29143451	A	T	0.0818398	0.0170319	1.2942e-06
		rs13207588	6	41519430	G	A	-0.059205	0.0131195	7.48497e-06
		rs495004	9	112855426	G	C	-0.0607475	0.0129865	3.4209e-06
		rs9507307	13	24910476	T	C	0.0604456	0.0129128	2.12711e-06
		rs2023437	14	22045949	C	T	-0.0782325	0.0167634	5.01822e-06
		rs17619981	19	24342250	G	T	0.0880978	0.0187002	2.68683e-06
		rs66474973	20	58605432	T	G	0.0812515	0.0164479	6.80973e-07
	Bacteroidales S24 7group	rs12748533	1	242767252	T	G	-0.0821108	0.0172701	2.59018e-06
		rs17043785	2	53139362	C	T	-0.176187	0.0347133	5.11835e-07
		rs61508842	3	158653545	C	T	0.122574	0.0272389	7.82781e-06
		rs6831034	4	149300138	A	T	-0.0956546	0.0205228	6.10394e-06
		rs11135366	5	164763068	G	C	0.0842142	0.0183739	8.77829e-06
		rs78609301	6	63236747	G	A	-0.0867065	0.0195709	7.093e-06
		rs10872669	6	151515172	A	G	0.123071	0.0275665	9.49008e-06
		rs941000	7	90714667	C	T	-0.0850266	0.0163382	3.15559e-07
		rs1850003	15	47340971	G	A	0.084048	0.0177806	2.4053e-06
		rs7217209	17	21205200	T	C	0.0843019	0.0187308	8.42946e-06
		rs738193	22	25943322	C	T	0.0847328	0.0165856	3.82164e-07
	Bifidobacteriaceae	rs13020688	2	192878532	A	G	0.0584045	0.0122081	1.57373e-06
		rs182549	2	136616754	C	T	-0.11707	0.0126703	5.94155e-20
		rs10496759	2	137603404	C	G	0.0637133	0.0144305	8.79792e-06
		rs4567981	2	49906864	A	T	0.0577763	0.0117388	8.88055e-07
		rs10857328	4	161211924	A	T	0.0562	0.0126395	7.24136e-06
		rs55888705	4	1517826	G	A	0.053673	0.0120586	8.66204e-06
		rs4957061	5	521096	C	T	0.0569873	0.0116907	1.1517e-06
		rs73797465	5	142793467	G	T	-0.0942612	0.0208421	4.84953e-06
		rs76671854	5	169748189	G	C	-0.0892981	0.0183177	1.03631e-06
		rs857444	6	14617591	T	C	0.0553965	0.0120669	3.8249e-06
		rs6899771	6	97406220	G	A	-0.0914312	0.0202604	7.27998e-06
		rs10831953	11	13098051	A	G	0.0537537	0.0123746	9.94741e-06
		rs10841473	12	20378911	C	G	-0.0613031	0.0128844	2.28066e-06
		rs7322849	13	112859829	C	T	0.110676	0.0200996	1.74032e-08
		rs7174549	15	92463303	C	T	-0.0551726	0.0124655	6.86784e-06
		rs12446429	16	898055	C	T	0.0810099	0.019073	8.52884e-06
		rs540489	17	72897722	G	T	-0.0632518	0.013817	5.36809e-06
		rs677208	18	4304187	G	C	-0.0728589	0.0164821	6.00109e-06
	Clostridiaceae1	rs2817172	1	3041519	T	C	0.0563367	0.012392	5.27024e-06
		rs10875374	1	101804809	C	T	0.0536759	0.0119436	8.09823e-06
		rs12186080	3	132596627	A	G	0.0748236	0.016246	5.33962e-06
		rs12490337	3	111482845	G	C	-0.0616944	0.013693	6.9051e-06
		rs62397761	6	48093014	G	A	0.0615805	0.0136198	9.07716e-06
		rs550843	6	165722832	C	T	-0.0734787	0.0168383	7.0912e-06
		rs4723021	7	30934659	C	T	-0.106376	0.0241944	7.42147e-06
		rs12341505	9	136710881	A	G	0.0814503	0.0179338	4.54485e-06
		rs2795528	10	43270264	A	G	-0.180969	0.0390911	3.80627e-06
		rs56188186	16	87710690	G	A	0.0967773	0.0217471	8.24442e-06
		rs881532	22	47806774	A	G	0.0533035	0.0119011	7.8966e-06
	Clostridiales vadin BB60 group	rs7538034	1	71391694	G	T	-0.078598	0.0165982	2.36706e-06
		rs6588624	1	56849539	G	A	0.0662317	0.0138147	1.79287e-06
		rs13409132	2	205616346	G	A	-0.165419	0.0352154	4.3723e-06
		rs2191834	2	229942951	G	T	-0.0746375	0.0159136	2.50196e-06
		rs6755871	2	202450739	G	C	-0.0613825	0.0138976	9.33061e-06
		rs989682	3	15564453	G	A	0.070194	0.0155364	6.84715e-06
		rs10517600	4	155632958	T	G	-0.0626993	0.0139364	6.82763e-06
		rs34088226	5	4308946	G	A	-0.117807	0.026924	7.66214e-06
		rs7725895	5	142244898	G	A	-0.116224	0.0240367	3.94357e-06
		rs66714985	8	3305122	C	A	0.116908	0.0252447	4.85333e-06
		rs118104867	8	123977538	T	C	0.214464	0.0455098	3.43598e-06
		rs10904722	10	6714424	T	C	-0.0672314	0.0147123	5.04836e-06
		rs17121075	14	85856796	A	G	0.0769254	0.0172234	7.91425e-06
		rs55682560	15	87392290	T	C	-0.131519	0.0261319	4.97038e-07
		rs28691777	17	58149405	T	C	0.137134	0.0266996	6.95697e-07
		rs7226487	18	74373125	G	A	-0.0643682	0.0138701	3.58286e-06
		rs9979874	21	38612024	C	G	-0.0738925	0.0150911	1.05271e-06
	Coriobacteriaceae	rs240104	1	176571431	C	T	-0.0603429	0.0126849	1.51604e-06
		rs2442778	3	11654412	G	A	0.116408	0.0258545	9.02693e-06
		rs1397793	5	90471451	G	A	0.0498855	0.0112446	9.77372e-06
		rs80046645	5	459415	G	C	0.25584	0.0561995	4.65693e-06
		rs76779974	5	125460084	G	C	0.0774888	0.0171877	5.63093e-06
		rs13307134	7	105084680	C	T	-0.0565686	0.0126265	7.79938e-06
		rs62448869	7	24464799	A	T	-0.0486059	0.0108982	7.87281e-06
		rs3025411	9	136512906	G	A	0.0926543	0.0209468	8.26913e-06
		rs11250875	10	1922731	C	T	0.06075	0.0130939	4.82848e-06
		rs719099	10	65799217	G	A	0.0778402	0.0155815	5.43313e-07
		rs1816223	12	11494021	A	G	0.0586265	0.0129006	4.84117e-06
		rs8010111	14	39660509	G	A	0.103377	0.0229286	6.8962e-06
		rs11073596	15	86433579	T	G	-0.0510212	0.0114339	8.14442e-06
		rs34739816	17	37376685	T	G	0.0965017	0.0207666	3.88356e-06
		rs11656361	17	8121332	C	A	0.0773006	0.017553	8.0201e-06
		rs12974142	19	52895166	A	G	0.0789796	0.0177205	8.51236e-06
		rs67561917	20	62072077	G	A	-0.0714367	0.0154113	5.39126e-06
	Defluviitaleaceae	rs9725395	1	85205632	G	A	-0.138357	0.0295185	3.41374e-06
		rs1582238	1	118723685	T	C	-0.0801923	0.0167061	1.692e-06
		rs4677103	3	72207794	G	A	0.0977203	0.0197033	9.42193e-07
		rs17051335	4	122202910	T	C	-0.134314	0.0292201	4.58121e-06
		rs72731813	4	147414743	T	C	-0.149751	0.0293415	2.75778e-07
		rs28696126	7	79734541	A	T	0.107106	0.0238173	5.56327e-06
		rs540220	9	93331308	T	C	0.123954	0.0289814	9.48135e-06
		rs112893842	9	8786663	C	T	0.110761	0.0232545	2.7503e-06
		rs4344384	10	66407366	G	T	-0.0708803	0.0156121	5.86017e-06
		rs1908593	18	59026148	C	T	0.070223	0.0156601	7.85905e-06
		rs55658617	21	41811003	C	T	0.177314	0.0361844	1.40608e-06
		rs9608282	22	24804081	G	T	0.139014	0.0299429	4.60829e-06
	Desulfovibrionaceae	rs16851319	1	203308383	C	G	-0.0732697	0.0150964	2.39651e-06
		rs2692012	1	203991605	A	G	-0.114231	0.0253568	1.5639e-06
		rs3935584	2	233929283	T	C	-0.0525838	0.0115757	6.78141e-06
		rs72647048	8	57865378	C	T	-0.0770089	0.017089	9.60882e-06
		rs17791387	9	81834426	G	A	-0.0729251	0.0154381	2.09677e-06
		rs112381107	9	15269705	T	C	0.211435	0.0456962	2.81877e-06
		rs11599763	10	11855599	T	C	0.0555931	0.0117493	2.49701e-06
		rs7164160	15	96159374	T	A	-0.0574455	0.0129468	7.34345e-06
		rs9928243	16	71541641	A	C	-0.0541732	0.0117819	4.48477e-06
		rs4506934	17	2856662	T	C	-0.0943381	0.020138	3.16046e-06
		rs6058181	20	33694801	T	C	0.0834742	0.0166111	2.69911e-07
		rs2838334	21	45064961	A	G	0.0571419	0.012423	3.82375e-06
	Enterobacteriaceae	rs80319214	2	4015933	G	C	0.0990404	0.0215877	6.95312e-06
		rs2374342	2	42133542	A	C	0.0582927	0.0126195	4.51617e-06
		rs111229068	11	2563450	T	A	0.110561	0.0241719	3.65359e-06
		rs11026530	11	22379097	C	T	0.0822408	0.0186379	9.42692e-06
		rs79757635	13	110840418	A	C	0.0758597	0.0171286	9.31859e-06
		rs61973590	14	27718039	G	C	-0.0605392	0.0133696	8.53532e-06
		rs35673018	16	54327745	A	G	0.0899642	0.0202934	7.63115e-06
		rs4792380	17	13521040	T	A	0.115598	0.0257683	9.48965e-06
		rs504442	18	55145547	G	T	0.084159	0.0189479	5.17095e-06
		rs78143293	18	57672335	G	A	-0.0848521	0.0170415	1.19564e-06
		rs62210023	20	55340092	G	A	0.0606754	0.0130125	3.13163e-06
	Erysipelotrichaceae	rs290833	1	97457427	G	T	-0.0497374	0.0111376	8.02897e-06
		rs1884466	1	64139196	T	C	-0.0475363	0.0106939	9.52708e-06
		rs2300774	3	195793712	G	A	-0.0524152	0.0106784	8.95468e-07
		rs1074800	5	3002546	A	G	-0.0492438	0.010887	6.14582e-06
		rs62504403	8	38803551	T	C	0.0681159	0.0127883	1.12264e-07
		rs7826267	8	2954952	T	G	0.0839071	0.0199131	9.28453e-06
		rs10781552	10	133897233	T	C	-0.0552212	0.0116074	2.33115e-06
		rs17530232	13	40385457	G	A	0.10305	0.0224648	2.79126e-06
		rs56970041	14	80357610	G	T	0.0724145	0.0164471	5.40344e-06
		rs4078432	14	48997206	C	T	0.0608929	0.0133764	4.23107e-06
		rs8003149	14	56156504	T	C	0.0538798	0.0116888	4.08479e-06
		rs35161940	17	70327224	C	T	-0.0806041	0.0167641	1.8451e-06
		rs7234058	18	5830507	C	T	-0.0945759	0.0194091	9.12347e-07
	XI	rs488164	1	239995451	T	G	-0.117998	0.025516	4.79789e-06
		rs3733511	4	119955787	G	A	0.128253	0.0274718	3.38556e-06
		rs11547158	7	148921732	G	A	-0.177599	0.0372795	2.70222e-06
		rs10759623	9	115821485	T	C	-0.162115	0.032151	5.78309e-07
		rs17379710	11	35334668	C	T	-0.116383	0.0252125	3.97109e-06
		rs2155352	11	95357209	G	A	-0.150538	0.0302319	6.63437e-07
		rs697771	16	54115200	G	A	-0.117677	0.0251491	3.19374e-06
		rs78222136	16	64956642	C	G	0.224835	0.0511672	8.4126e-06
		rs2156611	18	43345864	C	T	-0.112486	0.0251099	9.42671e-06
		rs6025153	20	55348292	G	C	-0.118619	0.0261969	7.07082e-06
	XIII	rs66753613	1	39212021	A	G	0.0651136	0.0144251	8.08295e-06
		rs7514702	1	186914023	C	T	-0.0663236	0.0141626	3.91643e-06
		rs1887048	1	65170838	A	G	0.0579979	0.0129602	9.65384e-06
		rs482905	1	166557202	T	G	0.0596528	0.012717	3.72349e-06
		rs6797051	3	88995218	T	C	-0.0805985	0.0171364	4.89283e-06
		rs4293737	3	32373530	G	A	-0.112091	0.0271305	8.38475e-06
		rs12643275	4	162211872	T	A	-0.0550907	0.0116474	2.41524e-06
		rs118170811	10	102366896	G	A	0.151619	0.0317112	1.80356e-06
		rs7076829	10	7906746	A	T	-0.0516394	0.0112313	4.76091e-06
		rs3098182	15	50802980	G	T	-0.0508511	0.011014	4.04027e-06
		rs12904405	15	94105415	G	A	-0.0851896	0.0192688	7.67414e-06
		rs6501525	17	70218627	G	A	0.0561559	0.0115587	1.23726e-06
		rs10404377	19	16174657	C	A	0.0503183	0.011165	6.99021e-06
		rs1999289	21	19685992	T	A	-0.0637366	0.013927	2.53805e-06
	Lachnospiraceae	rs12760724	1	214031969	C	A	-0.0484566	0.0107934	7.26742e-06
		rs12562372	1	117031337	T	G	-0.0515295	0.01067	1.42945e-06
		rs13005175	2	232469722	A	G	-0.0993483	0.0218395	8.37067e-06
		rs959845	4	186906801	C	T	0.0493666	0.0107801	5.16952e-06
		rs2159863	4	10245354	G	A	-0.0585831	0.0128742	3.69556e-06
		rs2910921	5	32348593	T	C	-0.160302	0.035832	8.41977e-06
		rs11755180	6	161957425	G	C	-0.049227	0.0104894	2.6898e-06
		rs146660815	6	46664437	C	T	-0.215114	0.0476778	6.53236e-06
		rs11979110	7	130436459	C	T	-0.0500924	0.0105069	1.81844e-06
		rs11139361	9	72179847	T	C	-0.0494463	0.0110503	4.26265e-06
		rs79086868	9	133791605	C	T	0.0776723	0.0164472	3.01426e-06
		rs35524804	9	100113683	C	T	-0.0607481	0.0125216	2.44997e-06
		rs3127230	10	103392503	T	C	-0.0503537	0.0112201	6.20326e-06
		rs11841382	13	38004672	T	G	-0.0718128	0.017462	9.57767e-06
		rs9929145	16	76559184	A	G	-0.125721	0.0245233	2.83596e-07
		rs112040820	17	80469064	G	A	0.0549584	0.0117086	2.41835e-06
		rs7359994	19	29408858	T	C	0.0503142	0.0112482	5.35895e-06
		rs10402491	19	13425799	T	C	0.0661701	0.014851	7.58351e-06
		rs1205443	20	36876868	G	A	0.0501415	0.0112157	7.28836e-06
	Lactobacillaceae	rs16861661	1	18501459	A	G	-0.193287	0.0379293	2.70128e-07
		rs74599091	1	179720669	G	A	0.191613	0.0425039	7.6952e-06
		rs1530559	2	135755629	A	G	0.0772453	0.0176921	9.6525e-06
		rs11674854	2	28903275	T	C	-0.0830224	0.0175267	2.59543e-06
		rs77478751	3	173151665	G	A	-0.219178	0.0473566	5.9595e-06
		rs62314653	4	109896462	A	C	0.177082	0.0392269	6.59189e-06
		rs9345899	6	67559323	G	A	-0.124042	0.0278946	9.44583e-06
		rs768253	8	69010103	G	T	-0.0792344	0.0170604	3.60761e-06
		rs1590596	13	23836941	G	C	-0.10381	0.0220135	3.89933e-06
		rs328312	16	73890910	A	T	0.082529	0.0168225	8.69121e-07
		rs921925	19	6928017	C	A	0.0999419	0.0201687	5.77192e-07
		rs6092149	20	54192992	T	A	-0.0825646	0.0170282	1.38159e-06
	Methanobacteriaceae	rs10202904	2	125440268	T	G	0.121754	0.0235357	3.01432e-07
		rs4257531	3	2086167	A	G	0.164498	0.0364959	7.44338e-06
		rs6776814	3	15053083	C	T	-0.199566	0.0411825	1.63061e-06
		rs894996	4	104418307	A	C	0.216999	0.0449076	1.87556e-06
		rs56131665	5	178160975	A	G	0.178661	0.039298	6.17988e-06
		rs73068003	7	10773932	T	G	-0.15814	0.0351803	8.44578e-06
		rs11018665	11	89349287	T	A	0.111465	0.0250516	6.51869e-06
		rs12825290	12	43701132	G	C	-0.216781	0.0493496	6.07561e-06
		rs75208022	12	21338861	T	C	-0.227245	0.048763	5.92107e-06
		rs73457410	13	41956181	G	A	0.21534	0.0436695	1.40854e-06
		rs6508769	19	28827760	T	C	-0.153519	0.0344519	8.22527e-06
		rs10424197	19	46439321	G	A	0.111274	0.0247517	9.27897e-06
	Oxalobacteraceae	rs934049	2	16056779	A	G	0.109751	0.0238636	4.21143e-06
		rs4428215	3	171947435	A	G	0.12561	0.0230053	4.87933e-08
		rs12509763	4	84254259	G	C	-0.16332	0.0360823	8.04841e-06
		rs80330081	4	67427392	C	A	-0.18756	0.0423688	6.64003e-06
		rs36057338	4	189935314	T	G	0.181604	0.0398742	6.25792e-06
		rs1569853	6	38550301	C	T	-0.140043	0.0281704	7.45178e-07
		rs62435498	7	1794263	A	C	0.181521	0.0400608	7.4583e-06
		rs736744	9	87514407	C	T	-0.105642	0.0200648	1.49417e-07
		rs12002250	9	19682558	C	A	0.196145	0.044523	5.53197e-06
		rs11246212	11	610277	T	C	-0.13607	0.0291797	4.50837e-06
		rs561239	12	18793583	G	A	0.105525	0.0236769	7.19383e-06
		rs7993559	13	23443627	C	A	-0.0921059	0.0201114	5.03733e-06
		rs111966731	15	93941937	C	T	0.204031	0.0445746	4.56321e-06
		rs17138946	16	5984558	T	G	-0.189444	0.0430248	8.09003e-06
		rs6000536	22	37421469	T	C	-0.118383	0.0241355	7.3872e-07
	Pasteurellaceae	rs73139353	3	97972214	C	A	-0.222573	0.0484634	8.71325e-06
		rs72756943	5	26531908	A	G	0.13988	0.0303029	3.3522e-06
		rs9382510	6	55448491	T	C	-0.0881865	0.0169965	2.476e-07
		rs12191680	6	129224488	G	C	0.102214	0.0197189	3.04902e-07
		rs6972479	7	116918060	G	A	-0.0781862	0.0175366	7.74819e-06
		rs62568866	9	6818307	A	T	-0.118018	0.0259206	7.2267e-06
		rs10965428	9	22718481	A	C	-0.119902	0.0258219	4.29151e-06
		rs78909003	9	105650242	C	T	-0.241159	0.0498372	2.04894e-06
		rs76022354	10	94306385	T	C	0.24289	0.0500406	1.82856e-06
		rs10840326	11	9951672	G	C	-0.0717634	0.0149229	1.43843e-06
		rs35510	12	115491973	G	A	0.122729	0.0264958	4.01578e-06
		rs12050685	15	73477482	G	A	-0.0670948	0.015239	9.18523e-06
		rs111582866	16	48742489	A	G	-0.113957	0.0256403	7.06627e-06
		rs9938097	16	84977389	T	C	0.0710386	0.0158024	8.22602e-06
		rs16970009	17	32862601	G	A	0.187381	0.0429572	7.31526e-06
		rs9895850	17	64535013	C	T	-0.176406	0.041017	9.0826e-06
		rs6092684	20	57274077	T	A	0.0684647	0.014674	3.44057e-06
		rs731534	20	5412480	G	C	-0.0986502	0.0216316	9.46303e-06
		rs4822728	22	26891808	C	T	0.0685479	0.0149032	4.71846e-06
	Peptococcaceae	rs12144792	1	27418225	T	C	0.064399	0.0141246	5.82237e-06
		rs12992764	2	188895743	G	T	0.0684213	0.0141137	1.46157e-06
		rs12634826	3	182984048	G	T	-0.0739885	0.0150931	1.01109e-06
		rs75430375	5	89252884	T	C	-0.147941	0.0317498	3.40847e-06
		rs4990837	8	3580757	A	G	-0.0910387	0.0185869	1.74193e-06
		rs35703006	8	28614217	T	G	0.0812655	0.0164355	4.94778e-07
		rs117452796	9	9423378	G	A	-0.257982	0.0549569	3.15297e-06
		rs150600492	10	129175962	C	A	0.135774	0.0289757	2.31308e-06
		rs75898026	13	113561082	G	A	-0.0821779	0.0173541	2.02209e-06
	Peptostreptococcaceae	rs6721459	2	67852836	A	G	-0.0509823	0.0111975	5.07762e-06
		rs1520207	3	151781175	C	T	-0.0525658	0.0112476	3.16548e-06
		rs10805326	4	14324623	G	A	-0.0566637	0.012276	4.03395e-06
		rs4692811	4	171180190	T	C	0.0642075	0.0126913	4.21124e-07
		rs117020988	7	46710977	T	C	0.182411	0.0372126	1.02795e-06
		rs76982728	7	44312824	C	T	0.124203	0.0266923	3.24056e-06
		rs2644627	8	26726641	G	C	-0.0558506	0.011224	6.3333e-07
		rs12377846	9	16786784	A	C	-0.252	0.0511627	7.26256e-07
		rs61841503	10	17019559	A	G	0.0919658	0.0161331	9.80122e-09
		rs77540684	10	14650535	G	T	0.106725	0.0245638	8.13711e-06
		rs9573937	13	77351196	G	A	-0.0693637	0.0142907	1.70589e-06
		rs59865771	16	89246670	T	C	-0.0573764	0.0127192	7.69024e-06
		rs1467258	17	38216487	A	G	0.072584	0.0162321	7.89805e-06
		rs75819860	18	65324280	A	T	0.126264	0.0268383	2.48737e-06
		rs12986312	19	17414138	G	T	0.0571818	0.0125947	5.76713e-06
		rs59987323	22	37976422	T	C	-0.0537078	0.011443	2.70085e-06
	Porphyromonadaceae	rs35961441	1	240929774	C	A	0.0915257	0.0207306	8.37394e-06
		rs17065783	3	62035586	G	A	-0.059133	0.0122235	1.79349e-06
		rs3111851	3	189854046	C	G	-0.0581896	0.0121147	2.19498e-06
		rs864093	4	149825977	C	A	-0.0527939	0.0117499	9.59798e-06
		rs6953849	7	69251692	G	A	0.0718149	0.0150724	2.44478e-06
		rs10858364	9	138076081	T	G	0.055316	0.012085	4.31062e-06
		rs10119172	9	2233969	G	C	-0.0737324	0.014259	1.32425e-07
		rs10762312	10	71571863	G	A	0.052368	0.0118814	8.70362e-06
		rs7330827	13	23531802	C	T	-0.103842	0.0237355	8.04896e-06
		rs1980561	14	63386516	G	A	-0.0485289	0.0109284	8.9454e-06
		rs35233670	17	63750903	C	T	-0.0473576	0.010602	7.90988e-06
	Prevotellaceae	rs3860225	1	111161677	G	A	0.083936	0.0167936	5.4968e-07
		rs12118202	1	210681370	C	T	-0.0751986	0.0147265	5.5423e-07
		rs12057990	1	99470269	T	C	0.0589878	0.0132268	8.9747e-06
		rs4493272	2	118910912	C	T	-0.0604992	0.0118027	3.02315e-07
		rs4685827	3	4864877	C	T	-0.0679529	0.0145407	2.77192e-06
		rs2278540	3	32408916	A	G	0.0554249	0.0123265	8.43587e-06
		rs148376875	3	170126707	G	T	0.084515	0.0179163	2.08027e-06
		rs13069367	3	71801830	C	A	-0.0539768	0.0119687	7.39486e-06
		rs34660375	5	180283881	G	A	-0.0805894	0.0178291	7.40321e-06
		rs3758087	8	23714609	T	C	-0.0564199	0.0124655	8.60578e-06
		rs34071565	11	119712522	A	T	-0.1567	0.0347882	5.60144e-06
		rs7975087	12	21404832	A	C	-0.0601448	0.0135454	7.59451e-06
		rs9586501	13	105075823	A	G	0.0592681	0.0127329	2.58988e-06
		rs10131942	14	78643095	G	C	0.0701212	0.0158326	8.60815e-06
		rs912860	14	33706908	G	A	0.229046	0.0483124	9.29929e-07
		rs9958960	18	63018983	A	G	-0.0914807	0.0173611	1.06324e-07
		rs7252711	19	17460999	A	G	0.0740876	0.0161926	5.56583e-06
		rs2206482	20	9771109	G	T	-0.0569105	0.0117486	1.30377e-06
	Rhodospirillaceae	rs6679026	1	78619512	C	T	0.111984	0.0251088	9.94672e-06
		rs72714493	1	92206218	G	A	0.0816858	0.0180791	7.3492e-06
		rs76784716	2	169033340	G	A	0.136049	0.0285767	1.48988e-06
		rs3754624	2	225633812	T	C	0.0971389	0.0200064	1.71479e-06
		rs9813022	3	13726736	G	A	-0.0842444	0.0163583	2.53122e-07
		rs55876211	3	84471266	T	C	-0.0911851	0.0196395	2.86682e-06
		rs74354280	4	134192918	T	C	-0.0911896	0.0204907	6.67298e-06
		rs1549633	5	27945645	C	A	0.0999312	0.0218634	4.70392e-06
		rs1035406	5	119372737	A	G	-0.11354	0.0250863	5.84454e-06
		rs1923415	6	89268715	G	A	-0.0999238	0.0227326	9.63696e-06
		rs7001029	8	131958403	T	C	0.117366	0.0261324	5.34749e-06
		rs11591293	10	113419797	T	G	0.0743184	0.0158724	2.67147e-06
		rs4278423	10	2670553	C	T	0.107529	0.0235725	3.12018e-06
		rs61933850	12	73139398	A	G	0.164808	0.0360647	7.22587e-06
		rs13336560	16	88554243	T	C	-0.0701719	0.0158061	9.17339e-06
		rs12977163	19	28641647	C	G	0.0730952	0.0163491	7.62588e-06
		rs4822789	22	27173098	C	G	0.0734321	0.0160521	7.00519e-06
	Rikenellaceae	rs67705352	1	19790706	G	T	-0.0549688	0.0110534	6.57552e-07
		rs6744030	2	174257127	T	C	0.0696747	0.0157103	9.31515e-06
		rs6837275	4	187842232	G	A	0.0570355	0.011887	1.447e-06
		rs9389714	6	100244667	T	C	-0.0636841	0.0143416	8.79063e-06
		rs67281112	7	135778919	C	G	0.0635814	0.0137451	3.63471e-06
		rs2447496	8	99188924	G	A	0.0549203	0.0121904	6.08611e-06
		rs35909684	8	144441740	C	A	-0.0850181	0.0191539	7.09823e-06
		rs62532512	9	14158854	C	A	0.0504257	0.0107399	2.76427e-06
		rs10217435	9	86052655	T	C	-0.0883756	0.0197506	6.50759e-06
		rs1939881	11	95304834	A	G	-0.105589	0.0206213	5.64378e-07
		rs10832801	11	17589129	C	A	-0.0534763	0.0122666	7.50412e-06
		rs9578457	13	22867356	A	G	-0.141478	0.0315848	3.99448e-06
		rs9603208	13	38044689	T	G	0.0821173	0.0159596	1.91801e-07
		rs77885767	14	21548634	T	C	-0.156209	0.0336482	2.84695e-06
		rs74474130	14	90270821	G	T	0.137747	0.0295688	3.61377e-06
		rs4264350	15	71658642	C	T	-0.0526393	0.0108555	1.34831e-06
		rs4783173	16	85396629	C	G	-0.0481514	0.0110006	7.06415e-06
		rs7242694	18	10338470	T	C	-0.0618674	0.0134882	5.80711e-06
		rs59663348	18	4069710	A	G	0.0570915	0.0125048	6.12238e-06
		rs2833282	21	32496710	A	G	0.0711137	0.0156966	4.31102e-06
		rs36021379	21	28515912	G	A	-0.0656005	0.0144903	7.19515e-06
	Ruminococcaceae	rs76724913	1	24473669	G	T	0.0901053	0.0203104	9.60484e-06
		rs3009418	1	147744468	C	A	-0.0927607	0.0210123	8.6902e-06
		rs1612733	1	107661606	C	T	0.108708	0.0238006	4.22435e-06
		rs17376049	1	61425267	C	T	0.0848534	0.0172114	7.29625e-07
		rs2113833	2	218216801	T	C	-0.169146	0.0355009	1.14464e-06
		rs10166469	2	29829167	T	C	0.053336	0.0120209	8.52158e-06
		rs1158100	8	4555684	A	G	0.0490539	0.0109865	8.60855e-06
		rs10093275	8	69732887	C	T	-0.0534595	0.011677	5.35229e-06
		rs56199908	9	2801371	C	T	-0.199327	0.0410444	1.66414e-06
		rs499272	11	116485496	C	G	0.0706431	0.016046	9.29351e-06
		rs55793120	12	47384118	C	T	0.13822	0.0266152	1.44338e-07
		rs2426816	20	58278102	A	T	-0.0480152	0.0106011	6.04463e-06
	Streptococcaceae	rs77968078	1	240441766	A	G	-0.0993013	0.0224788	7.93341e-06
		rs76717940	3	94153993	A	T	0.150606	0.0334079	3.08937e-06
		rs6806351	3	132058723	C	T	-0.0619209	0.0135744	6.93793e-06
		rs10028567	4	53657577	T	C	-0.0934027	0.0190343	3.72495e-06
		rs57646748	4	37452858	A	G	-0.088021	0.019876	7.88352e-06
		rs395407	5	169689604	G	C	0.0826855	0.0172536	1.32559e-06
		rs957755	7	46778653	G	T	-0.0642449	0.0142702	7.41515e-06
		rs2952251	8	10143164	A	G	0.0639298	0.0126525	3.72237e-07
		rs7916711	10	28588269	G	A	0.0959639	0.021545	6.32732e-06
		rs16950051	12	120729505	G	A	0.107008	0.0236973	5.33814e-06
		rs11110281	12	100584014	C	T	-0.130554	0.0225943	1.40136e-08
		rs2370083	14	97526750	T	G	-0.0842751	0.0184509	4.25667e-06
		rs72739637	15	41663393	G	A	0.0927983	0.0192021	1.82163e-06
		rs6563952	16	73391982	G	C	-0.0801931	0.0178576	8.70583e-06
		rs35344081	16	991253	A	G	0.0609349	0.0129703	2.63846e-06
		rs9903102	17	80576624	A	C	-0.0693015	0.0154096	4.91802e-06
		rs4968759	17	61298020	G	A	-0.0544035	0.0111271	8.91887e-07
	Veillonellaceae	rs12741784	1	50088819	T	C	-0.0621452	0.0119266	1.28493e-07
		rs6692542	1	244391618	A	G	-0.0534397	0.0118254	8.67981e-06
		rs1442060	4	46366067	G	A	0.0514024	0.0112125	4.50671e-06
		rs2175069	4	23317124	A	G	0.0526752	0.0114886	4.63554e-06
		rs12186441	5	132646303	A	G	0.208096	0.0453999	4.52856e-06
		rs2561116	5	38348199	G	T	-0.083617	0.0187159	7.88515e-06
		rs6909981	6	75534152	T	C	-0.0638696	0.0141765	5.47621e-06
		rs61264131	6	139188534	C	A	0.202367	0.0464388	6.74544e-06
		rs9345168	6	92380922	C	A	-0.0509102	0.0113253	8.48887e-06
		rs12668619	7	21637810	G	A	0.055301	0.0117654	2.57365e-06
		rs4263802	8	138319508	G	A	-0.050942	0.0114921	7.45006e-06
		rs1447205	8	41231597	G	C	0.0520689	0.0115656	7.34903e-06
		rs75768969	13	101617913	G	C	-0.0703773	0.0156855	7.19234e-06
		rs114889439	13	61597625	G	A	-0.253809	0.0539169	6.19028e-06
		rs79535861	13	38326692	C	A	0.100666	0.0207016	1.57688e-06
		rs2585520	13	78785141	T	G	-0.0904972	0.0200428	5.26926e-06
		rs111810795	14	102897930	T	C	-0.0867108	0.0180573	1.72926e-06
		rs4461038	15	78546996	A	G	0.0554965	0.0119467	3.73474e-06
		rs4797169	18	462180	C	T	0.0587799	0.0128297	4.49345e-06
		rs1693340	18	30208691	C	T	0.0818934	0.018245	9.25273e-06
		rs11700976	21	35576123	A	C	0.0503337	0.0113763	9.2538e-06
	Verrucomicrobiaceae	rs11184341	1	105422565	G	C	-0.0655301	0.014223	4.13847e-06
		rs61779207	1	41074472	A	G	-0.0758811	0.0167762	6.63025e-06
		rs11729256	4	95027272	C	T	0.0749798	0.0150177	6.73085e-07
		rs74542928	4	100544188	C	T	0.112124	0.0236422	1.64611e-06
		rs9349825	6	56341481	G	A	-0.0704354	0.0147128	2.51287e-06
		rs4242783	10	5064327	G	A	-0.0687992	0.0147694	2.75442e-06
		rs4936098	11	130280667	A	G	-0.0648691	0.0135928	1.1293e-06
		rs111862613	12	130309670	C	T	0.0907065	0.0196746	3.7313e-06
		rs12908520	15	97570657	A	G	0.0619104	0.0130946	2.15139e-06
		rs2602429	16	81063149	C	T	-0.0745516	0.0156195	2.69942e-06
		rs117107102	18	49473635	G	A	0.204683	0.0431572	2.91823e-06
		rs941682	20	31867840	A	G	-0.0631526	0.0143767	9.5812e-06
	Victivallaceae	rs6545794	2	60484909	G	A	-0.197786	0.0410495	5.97008e-07
		rs67832247	2	2649472	T	C	-0.123489	0.0266695	3.23802e-06
		rs61702987	2	31211657	C	T	0.145501	0.0300007	3.07921e-06
		rs7627405	3	9968555	T	C	-0.134158	0.0301427	8.19426e-06
		rs2546105	5	94692439	A	T	-0.126643	0.0257111	1.02501e-06
		rs11764871	7	146808977	T	G	0.127099	0.025656	7.4929e-07
		rs2944282	7	57589803	C	T	-0.124197	0.0257026	1.56603e-06
		rs7860510	9	94128796	C	G	0.164855	0.0375128	9.60086e-06
		rs62570196	9	111086170	T	C	-0.246101	0.0483077	2.69855e-07
		rs7077363	10	95286954	A	G	0.148942	0.0318366	2.83374e-06
		rs4396289	11	9316730	T	C	-0.152918	0.0288525	1.53784e-07
		rs7314815	12	102525047	A	G	0.101088	0.0225594	6.40088e-06
		rs34962571	12	131103256	C	A	-0.186945	0.0418412	6.24827e-06
		rs11671100	19	711637	C	A	-0.160034	0.0349472	4.08037e-06
Genus	Actinomycesgenus Actinomyces	rs71315246	3	101352439	G	A	-0.0969809	0.021925	9.82969e-06
		rs34583783	6	67207371	T	G	0.126596	0.0268461	4.48528e-06
		rs4073240	6	169224781	A	G	0.0749687	0.0167368	7.94273e-06
		rs35011108	6	133007480	G	A	0.232634	0.0512044	6.33826e-06
		rs4146653	10	4782841	A	G	0.0985224	0.0214182	4.49645e-06
		rs10787984	10	121356829	C	G	0.094316	0.0213513	9.62299e-06
		rs7915461	10	127532121	T	C	-0.18776	0.0401636	5.91984e-06
		rs2715439	15	99492313	C	T	-0.0746684	0.0164822	6.27004e-06
	Adlercreutzia Adlercreutzia	rs6664405	1	69444163	C	T	-0.0953084	0.0210752	5.2342e-06
		rs2147798	1	201061818	C	G	-0.0922959	0.0192121	1.39878e-06
		rs55719207	3	105355971	A	G	-0.0699243	0.0158036	9.60506e-06
		rs7680684	4	171281359	C	T	0.083381	0.0168901	9.769e-07
		rs80078995	5	94059857	T	A	-0.11324	0.0232586	1.57358e-06
		rs12522517	5	31991834	T	A	-0.104884	0.0234695	4.41255e-06
		rs9490822	6	123909083	T	C	-0.0734512	0.0155789	2.54419e-06
		rs13231526	7	48844151	A	C	0.143237	0.0311654	4.8136e-06
		rs1046175	10	135204950	C	G	-0.112758	0.0255994	6.35887e-06
		rs11604400	11	98386085	T	C	-0.102524	0.0234834	9.74473e-06
		rs9915817	17	48864179	T	C	-0.0749219	0.016833	8.21675e-06
		rs2717140	18	75009770	T	C	-0.119225	0.0251081	2.04593e-06
	Akkermansia Akkermansia	rs11184341	1	105422565	G	C	-0.0655855	0.0142236	4.0635e-06
		rs61779207	1	41074472	A	G	-0.0760539	0.0167769	6.32121e-06
		rs11729256	4	95027272	C	T	0.0750473	0.0150184	6.58385e-07
		rs74542928	4	100544188	C	T	0.112623	0.0236434	1.4802e-06
		rs9349825	6	56341481	G	A	-0.0703407	0.0147133	2.59884e-06
		rs4242783	10	5064327	G	A	-0.0685454	0.0147701	2.99799e-06
		rs4936098	11	130280667	A	G	-0.0649225	0.0135934	1.1036e-06
		rs111862613	12	130309670	C	T	0.0911199	0.0196748	3.39234e-06
		rs12908520	15	97570657	A	G	0.061772	0.0130954	2.2648e-06
		rs2602429	16	81063149	C	T	-0.0745352	0.0156201	2.71569e-06
		rs117107102	18	49473635	G	A	0.204406	0.0431629	3.01141e-06
		rs941682	20	31867840	A	G	-0.0632957	0.0143777	9.17128e-06
	Alistipes Alistipes	rs67705352	1	19790706	G	T	-0.0532404	0.0110864	1.65124e-06
		rs12990744	2	178000949	T	C	-0.0776618	0.0172986	8.20729e-06
		rs11958296	5	177755179	G	A	-0.0981222	0.0218272	9.29566e-06
		rs67281112	7	135778919	C	G	0.0634575	0.0137846	3.9158e-06
		rs11769002	7	62443498	A	G	-0.0528793	0.0109389	1.44961e-06
		rs2450745	8	144428720	C	A	-0.080524	0.0184702	7.11836e-06
		rs62576416	9	112120264	C	T	0.0492647	0.0109733	7.50361e-06
		rs1689282	9	14080129	C	A	-0.0520061	0.0113942	5.27582e-06
		rs2290844	10	127787142	T	C	0.0813969	0.0191632	9.10144e-06
		rs7129639	11	17511427	C	A	0.0524955	0.0109584	1.78423e-06
		rs2875322	11	130887552	T	C	0.0580945	0.0131432	8.77708e-06
		rs1107244	13	38057357	A	G	0.0758558	0.0171182	3.59062e-06
		rs34417064	17	52776479	G	A	-0.048202	0.0106868	7.00745e-06
		rs4810359	20	41191335	G	A	-0.0652428	0.0146155	7.4967e-06
		rs8130320	21	40580258	G	A	-0.049002	0.010717	4.83615e-06
	Allisonella Allisonella	rs6742198	2	33607071	G	A	-0.149152	0.0316484	3.34511e-06
		rs1901739	5	114286707	T	G	-0.115769	0.0248626	3.58798e-06
		rs76904847	7	137968010	A	G	0.148523	0.0334857	6.08751e-06
		rs35778461	9	100150556	T	C	0.146679	0.0297186	1.20629e-06
		rs602075	9	79110160	A	G	-0.168974	0.0296976	3.56574e-08
		rs7898615	10	122413451	G	T	0.167966	0.0373586	8.87279e-06
		rs594561	11	88632972	C	T	-0.112231	0.0251681	9.41109e-06
		rs35110698	12	28018998	C	T	-0.146322	0.0320852	5.72321e-06
		rs685403	18	75370866	C	G	-0.175203	0.0404474	4.88394e-06
	Alloprevotella Alloprevotella	rs4364940	1	234126516	G	A	0.126418	0.0282207	8.58361e-06
		rs4680035	3	152805600	A	G	0.119599	0.0259446	4.99057e-06
		rs17380632	3	79794395	T	A	0.125564	0.0280409	9.27129e-06
		rs58212166	4	189076705	G	A	-0.161506	0.0359102	7.93615e-06
		rs12675596	8	69994816	T	G	0.145669	0.0290678	9.63718e-07
		rs2154444	21	36053643	T	G	-0.138234	0.0308961	8.36758e-06
		rs34619204	21	40993008	A	G	-0.156037	0.0344392	8.84199e-06
	Anaerofilum Anaerofilum	rs4506496	1	247145690	G	A	-0.10309	0.0212861	1.48659e-06
		rs17012738	2	76698142	G	T	0.0903417	0.0200239	7.24169e-06
		rs79598899	2	191139151	T	C	0.182586	0.0357284	3.74731e-07
		rs1563175	2	3838940	C	A	0.0923834	0.0202157	5.53847e-06
		rs712981	3	129686434	C	A	0.10076	0.0202902	6.83109e-07
		rs9299345	9	104339812	C	T	-0.1364	0.0302372	8.04304e-06
		rs17105491	10	125294406	C	G	-0.193107	0.0411187	1.56819e-06
		rs10794359	11	1051715	T	C	0.0953524	0.02006	2.23496e-06
		rs4244069	12	67167461	G	A	0.146775	0.0326594	9.81206e-06
		rs816292	12	117811409	C	T	-0.113003	0.02204	2.6404e-07
		rs17096874	14	30991358	T	C	-0.126337	0.0268919	2.86029e-06
		rs356049	17	6450532	A	G	0.132603	0.0289802	6.55843e-06
	Anaerostipes Anaerostipes	rs13376554	1	67595108	T	A	0.197389	0.0458642	7.72058e-06
		rs2396460	2	228018671	T	C	0.0512653	0.0109555	2.91092e-06
		rs62157625	2	142774333	C	T	0.088573	0.0185548	1.44907e-06
		rs6726833	2	39351569	A	C	-0.0877497	0.0189408	3.32216e-06
		rs2014785	3	171100102	C	T	0.0515687	0.0112199	4.68058e-06
		rs6854026	4	169690814	T	C	0.0508482	0.0109075	3.1958e-06
		rs7823228	8	128397494	G	C	0.0621085	0.0136614	5.84198e-06
		rs6474958	9	1582701	A	G	0.0500065	0.0112001	6.74481e-06
		rs3900776	9	13525082	A	G	-0.110013	0.0236302	2.74764e-06
		rs2804244	10	117383184	A	G	0.053089	0.0110983	2.04052e-06
		rs10502061	11	105615253	G	A	0.0835752	0.0192017	7.93542e-06
		rs7193624	16	77574020	C	T	-0.0750642	0.0150723	5.35476e-07
		rs60983350	17	2850737	A	G	-0.0539901	0.0116575	4.42059e-06
		rs78735375	19	1497547	C	A	-0.137429	0.0305304	5.33384e-06
		rs62215703	21	25873624	A	G	0.0644965	0.0136702	1.9777e-06
	Anaerotruncus Anaerotruncus	rs17734739	2	211663702	C	T	0.0660052	0.014908	7.4278e-06
		rs4669806	2	12200752	T	G	0.0576389	0.0122994	2.42058e-06
		rs1431492	3	150855371	T	C	-0.0654996	0.0146188	7.35563e-06
		rs115414803	4	88163243	C	A	-0.144356	0.0317524	6.83471e-06
		rs7675045	4	172808992	T	A	-0.0497815	0.0110573	6.91879e-06
		rs9347879	6	165015261	C	T	0.050618	0.011049	4.22328e-06
		rs12056802	8	74713100	G	C	0.0774194	0.0177178	6.12675e-06
		rs1272208	9	78630894	G	T	0.0611743	0.0129831	4.27986e-06
		rs11018566	11	89040226	G	A	-0.156465	0.0366032	6.13705e-06
		rs2704155	11	54908652	A	T	-0.106235	0.0234815	5.41826e-06
		rs34449434	12	76523655	C	A	-0.0497004	0.0113402	9.85054e-06
		rs6563550	13	38058413	C	T	0.0877135	0.0176745	2.34515e-07
		rs7155595	14	77502546	A	C	0.0539336	0.0118903	7.54988e-06
		rs8005030	14	30607199	T	C	0.0554447	0.0117854	2.28297e-06
		rs10150232	14	30418008	G	A	0.0567088	0.0124877	6.67667e-06
		rs6494922	15	33459867	G	A	0.0903106	0.0202257	6.62369e-06
	Bacteroides Bacteroides	rs1340391	1	102960989	C	T	-0.0592004	0.0132244	6.73008e-06
		rs11585893	1	10644351	G	A	-0.0740746	0.0147633	1.79511e-06
		rs6795673	3	10593224	T	C	0.0538565	0.0105251	3.37909e-07
		rs66710942	3	77215327	C	T	-0.0488038	0.0107412	5.8626e-06
		rs2366421	3	62019400	A	T	-0.0528153	0.0117124	7.64945e-06
		rs28757219	6	29143451	A	T	0.0818398	0.0170319	1.2942e-06
		rs13207588	6	41519430	G	A	-0.059205	0.0131195	7.48497e-06
		rs495004	9	112855426	G	C	-0.0607475	0.0129865	3.4209e-06
		rs9507307	13	24910476	T	C	0.0604456	0.0129128	2.12711e-06
		rs2023437	14	22045949	C	T	-0.0782325	0.0167634	5.01822e-06
		rs17619981	19	24342250	G	T	0.0880978	0.0187002	2.68683e-06
		rs66474973	20	58605432	T	G	0.0812515	0.0164479	6.80973e-07
	Barnesiella Barnesiella	rs28479800	1	206216607	T	A	-0.09152	0.0210002	7.93414e-06
		rs113258194	2	180020849	G	A	0.098992	0.0214121	7.31122e-06
		rs62251337	3	44327429	A	G	0.0690763	0.0149374	4.2416e-06
		rs35177866	3	181589155	G	A	0.0917125	0.0190133	2.94761e-06
		rs79795328	4	114546595	G	A	-0.0818645	0.0176441	4.23302e-06
		rs72684847	4	102616869	C	T	-0.114369	0.0253873	6.76176e-06
		rs2276875	4	5730954	G	A	-0.0697176	0.0139537	4.65029e-07
		rs77455852	5	54107036	G	T	-0.0891491	0.0195601	3.16352e-06
		rs11155559	6	148601905	C	T	0.0956023	0.0212961	8.91908e-06
		rs199035	6	23435415	A	G	0.0559495	0.0119716	3.00296e-06
		rs2428166	6	110831148	A	G	-0.165859	0.0337309	8.50883e-07
		rs2057922	7	10076378	G	C	-0.0915241	0.0194623	3.82631e-06
		rs13242616	7	122021518	T	C	0.0583747	0.0123176	2.29018e-06
		rs76181748	8	105458416	T	C	-0.0778559	0.017164	6.77657e-06
		rs28418786	8	25834694	G	C	-0.0791324	0.0174957	6.47635e-06
		rs60316894	12	54872438	T	C	-0.121478	0.025184	1.19064e-06
		rs12909713	15	87145913	T	C	-0.0550716	0.0120039	4.94527e-06
	Bifidobacterium Bifidobacterium	rs12022129	1	207003374	G	A	-0.0619356	0.0138937	7.9965e-06
		rs182549	2	136616754	C	T	-0.119703	0.0127294	1.2782e-20
		rs62181700	2	189805784	A	G	-0.0624643	0.0131205	2.17245e-06
		rs4567981	2	49906864	A	T	0.0562084	0.0117923	1.92832e-06
		rs55888705	4	1517826	G	A	0.0546319	0.0121139	6.67022e-06
		rs4957061	5	521096	C	T	0.0534239	0.0117431	5.77936e-06
		rs73797465	5	142793467	G	T	-0.0953566	0.0209236	4.38157e-06
		rs76671854	5	169748189	G	C	-0.0846055	0.0184003	3.95667e-06
		rs857444	6	14617591	T	C	0.0558234	0.0121219	3.571e-06
		rs2686790	7	48090746	T	C	-0.070741	0.0157926	7.49894e-06
		rs2491158	10	126089703	G	A	-0.0712624	0.015983	8.04711e-06
		rs10841473	12	20378911	C	G	-0.0624207	0.0129438	1.6452e-06
		rs7322849	13	112859829	C	T	0.112428	0.0201813	1.08368e-08
		rs540489	17	72897722	G	T	-0.0637641	0.0138746	5.19457e-06
		rs75344046	21	31861790	T	C	0.232354	0.0505979	4.86351e-06
		rs5746486	22	18354272	C	T	-0.0536216	0.0120801	8.99953e-06
	Bilophila Bilophila	rs1241171	1	103299921	A	G	-0.0692654	0.0150148	4.24033e-06
		rs6793291	3	194419531	C	A	-0.112729	0.0241633	3.11322e-06
		rs116261629	6	20505628	C	G	0.128112	0.0261358	8.62323e-07
		rs2713349	7	9510367	A	T	-0.0617228	0.0140174	8.63257e-06
		rs2728491	7	47211732	G	T	0.0627416	0.0139456	6.33257e-06
		rs7802841	7	138583840	C	A	-0.0670097	0.0137701	1.76954e-06
		rs1917709	7	123174986	T	A	0.118509	0.026742	7.36953e-06
		rs72676854	8	109990939	C	T	0.123209	0.026882	5.62264e-06
		rs60178956	8	90878338	A	G	-0.0624818	0.0141485	8.0562e-06
		rs1571225	9	4940871	C	T	-0.0826826	0.0170621	1.1229e-06
		rs1969927	12	100786847	G	A	-0.0564589	0.0126935	9.07215e-06
		rs11069458	13	102402685	T	C	0.0680947	0.015503	7.71543e-06
		rs8013541	14	67640571	T	A	-0.0571991	0.0125673	5.47533e-06
		rs542415	15	50011554	C	T	-0.0613623	0.0133436	4.70945e-06
		rs9899990	17	9121579	G	A	-0.102702	0.0233878	9.06692e-06
		rs4798126	18	3765773	A	G	0.073288	0.016799	7.14661e-06
		rs3827020	20	61980991	T	C	0.0766479	0.0160642	1.78875e-06
	Blautia Blautia	rs2788271	1	219117743	T	G	0.0575596	0.0133492	7.16391e-06
		rs115043014	1	175757311	A	G	-0.206605	0.043992	5.18597e-06
	Butyricicoccus Butyricicoccus	rs12034718	1	67379595	A	G	-0.0701199	0.0158213	9.57679e-06
		rs10084203	2	191304149	A	G	-0.0549699	0.0123563	8.58638e-06
		rs56221232	2	153453410	C	T	0.0828027	0.0167401	7.61939e-07
		rs2017189	4	7460153	G	T	0.0506956	0.011024	3.87258e-06
		rs62478070	7	157688150	G	T	0.224039	0.0494959	5.93772e-06
		rs4962426	10	126908208	G	T	-0.0614216	0.0135979	7.38482e-06
		rs7322368	13	100213990	T	C	-0.0815733	0.0183167	5.51785e-06
		rs12585793	13	27018240	C	T	-0.262206	0.0564729	5.79189e-06
		rs75238760	18	22899113	A	T	0.0619423	0.0139942	6.79704e-06
	Butyricimonas Butyricimonas	rs270727	1	45082825	C	G	-0.0694173	0.0150795	5.38158e-06
		rs71428626	2	83093264	T	G	-0.133188	0.0289905	4.80408e-06
		rs78453362	3	78740009	G	A	-0.14948	0.0327073	4.05807e-06
		rs782080	3	127468661	T	A	-0.0653488	0.0137974	2.23398e-06
		rs326049	5	997217	G	C	0.0759694	0.0167617	8.18653e-06
		rs2642760	5	62119947	C	G	0.0713357	0.0145396	8.58084e-07
		rs62390301	5	159867647	C	T	-0.0872983	0.0174893	7.41908e-07
		rs9657374	8	4834406	T	C	0.0680719	0.0148172	4.5036e-06
		rs7083431	10	72711156	C	A	0.0703539	0.0144439	8.85462e-07
		rs72814525	10	72443070	G	A	0.0664154	0.0149766	8.24594e-06
		rs11228830	11	56664962	G	A	0.135265	0.0298411	6.55164e-06
		rs12304031	12	129438771	A	G	-0.0862781	0.0196846	6.7007e-06
		rs2114713	15	80528373	T	G	0.062721	0.0138998	6.87717e-06
		rs1862649	16	22172866	A	G	0.113124	0.0248176	4.76255e-06
		rs12458763	18	34091618	C	A	0.122037	0.0269587	6.36649e-06
		rs62130338	19	49162501	G	A	0.0732608	0.0158324	3.89807e-06
		rs113054641	21	16550389	A	G	-0.144881	0.0274574	1.73696e-07
	Butyrivibrio Butyrivibrio	rs7412979	1	235580646	G	C	0.186779	0.0389112	1.70565e-06
		rs4928024	3	54288503	A	G	0.17471	0.0389333	8.18634e-06
		rs17163238	5	128976021	A	G	0.140987	0.0309117	5.51201e-06
		rs7763512	6	21960091	G	A	-0.119846	0.0253367	3.10656e-06
		rs9349693	6	53939724	A	G	-0.117973	0.0259861	5.54958e-06
		rs1007475	6	148403405	T	G	0.118065	0.0261271	7.92319e-06
		rs7752361	6	111780705	A	G	0.11923	0.0239975	7.69113e-07
		rs11761679	7	150596929	C	T	0.154775	0.0321539	2.20232e-06
		rs16934069	9	119693164	C	T	-0.133784	0.0299444	8.85911e-06
		rs142855850	10	22587900	G	A	0.205013	0.0457138	6.85536e-06
		rs4537857	13	27292666	C	T	-0.12459	0.0260992	1.80194e-06
		rs74622183	14	34150977	G	A	-0.201027	0.0428204	2.45748e-06
		rs72723662	14	76065563	T	C	0.224078	0.0449336	7.86249e-07
		rs16941336	17	20575697	T	C	0.127488	0.0267936	1.53183e-06
		rs77356209	18	10267733	C	T	0.216874	0.0483299	6.66423e-06
		rs486484	20	811507	G	A	-0.108349	0.0240008	6.61089e-06
	Candidatus Soleaferrea Candidatus Soleaferrea	rs4294381	1	224688107	T	C	-0.112197	0.023186	1.36848e-06
		rs9973954	2	19885907	A	G	-0.0892075	0.0195401	5.94799e-06
		rs4678258	3	137945192	C	T	0.0986136	0.0215646	5.53184e-06
		rs2193878	3	190349049	A	T	0.228255	0.0509241	9.4554e-06
		rs12500231	4	52935445	A	T	-0.0813853	0.0182696	7.67644e-06
		rs6881988	5	172758774	G	C	0.0819131	0.018185	9.2289e-06
		rs11153159	6	109376647	C	G	-0.12805	0.0285446	4.4152e-06
		rs36155147	7	352368	C	T	-0.104966	0.0240995	5.4114e-06
		rs10108780	8	123882833	G	A	-0.092834	0.0199807	3.64083e-06
		rs10090365	8	138638199	A	G	0.0834413	0.0180989	4.17311e-06
		rs10809135	9	10611282	T	C	-0.0834858	0.0182426	5.4718e-06
		rs386526	10	82879688	C	G	-0.0818459	0.0180086	8.33067e-06
		rs6489992	12	115352769	G	A	-0.0840437	0.0187031	7.88787e-06
		rs7400877	14	76403542	T	C	0.0951085	0.0212799	9.29458e-06
		rs6494306	15	62394540	G	A	-0.0969304	0.0214221	5.80056e-06
		rs830151	19	47985753	G	A	-0.194561	0.0347932	4.25608e-08
	Catenibacterium Catenibacterium	rs12404911	1	240118443	T	C	0.140717	0.0304142	2.79892e-06
		rs77285108	4	122282768	A	G	-0.161826	0.0353447	3.62677e-06
		rs212393	6	159485742	G	A	0.135254	0.0286209	3.62485e-06
		rs7742829	6	105089665	T	C	0.11411	0.0251099	5.60725e-06
		rs73128290	7	57364320	G	A	0.129726	0.0284563	4.29368e-06
	Christensenellaceae R 7group Christensenellaceae R 7group	rs62190261	2	230943099	C	A	0.0958394	0.0214723	8.74017e-06
		rs10461257	4	156131004	G	A	-0.0551969	0.0122069	6.50744e-06
		rs79150079	5	29352420	A	C	0.121547	0.0270977	9.41803e-06
		rs62467127	7	118096925	T	C	0.114108	0.0251983	3.25364e-06
		rs892686	9	83043376	G	A	0.0514099	0.011136	3.96862e-06
		rs78521377	10	126448374	T	C	0.124992	0.0274797	5.60673e-06
		rs17081797	18	67555560	G	A	-0.0904325	0.0204253	3.34033e-06
		rs73952017	18	1779609	T	C	-0.0862164	0.0194354	8.45766e-06
		rs60954665	19	35883736	G	T	0.049815	0.0110787	7.13181e-06
		rs999354	19	34076956	A	T	0.0580248	0.0117185	7.00697e-07
		rs62132810	19	49279227	G	A	-0.0828853	0.0179623	5.66709e-06
	Clostridium innocuum group Clostridium innocuum group	rs6577484	1	8419420	A	G	0.160425	0.0360857	8.40601e-06
		rs1948423	3	103025517	A	T	-0.108859	0.023425	3.49406e-06
		rs40656	5	9368158	T	C	0.142664	0.0311021	8.61529e-06
		rs6890185	5	71186626	T	C	-0.113424	0.0233137	1.12243e-06
		rs4869133	5	95717619	A	G	-0.180591	0.0409505	7.24453e-06
		rs10074000	5	113126539	C	T	-0.102648	0.0227508	6.99939e-06
		rs71564433	6	143718234	A	T	-0.126746	0.0274657	7.8001e-06
		rs10506058	12	30268485	G	A	0.0997048	0.0221926	8.92442e-06
		rs77845139	15	59704208	G	A	-0.114993	0.0257186	8.40621e-06
		rs61267978	18	6348227	C	T	0.14708	0.0320875	5.58509e-06
		rs1942371	18	69274308	A	G	-0.157938	0.034187	4.0634e-06
	Clostridium sensustricto1 Clostridium sensustricto1	rs11586026	1	83252771	T	A	0.110967	0.0250498	8.84993e-06
		rs2817172	1	3041519	T	C	0.058139	0.0124492	2.76656e-06
		rs11264403	1	155676492	A	G	-0.139061	0.0334454	7.7555e-06
		rs12490337	3	111482845	G	C	-0.0616879	0.0137581	7.49463e-06
		rs115807074	5	84997131	G	A	-0.22736	0.0492575	4.31688e-06
		rs550843	6	165722832	C	T	-0.0783246	0.0169209	2.05069e-06
		rs12341505	9	136710881	A	G	0.0810718	0.0180121	4.8217e-06
		rs2795528	10	43270264	A	G	-0.184315	0.0392204	2.72038e-06
		rs116847295	12	43485015	T	C	0.110021	0.0246032	4.58121e-06
	Collinsella Collinsella	rs73052258	2	195739311	A	G	0.0930178	0.0202658	1.71581e-06
		rs75672793	4	149818294	G	A	-0.108908	0.0240522	6.1355e-06
		rs62448871	7	24465024	A	C	-0.0540309	0.0120324	6.7825e-06
		rs11597285	10	8589813	T	G	-0.0537947	0.0120548	9.37605e-06
		rs10890671	11	107123199	T	C	0.0537401	0.0118848	6.52139e-06
		rs9541268	13	68610061	A	C	0.09597	0.0197312	8.79427e-07
		rs59414781	15	50026113	G	C	0.0668866	0.0149773	9.14724e-06
		rs12921100	16	77283458	A	T	-0.0563759	0.0127019	8.22565e-06
		rs2671662	17	47529492	C	G	0.0567751	0.011945	2.22039e-06
		rs149807560	19	56526640	A	C	-0.104264	0.0235841	7.09872e-06
		rs1496626	19	31760841	C	T	-0.0722307	0.01616	6.78172e-06
		rs2103510	21	29355467	A	G	0.0786551	0.0168217	2.42477e-06
	Coprobacter Coprobacter	rs305411	1	88233128	G	A	0.129218	0.0264518	1.00907e-06
		rs12996055	2	137223458	C	A	0.0921817	0.0209405	8.07644e-06
		rs74919520	2	32242452	A	G	0.125703	0.0276296	5.76328e-06
		rs3828477	3	46483717	T	G	-0.0912179	0.019569	2.88975e-06
		rs55672356	4	34852443	A	T	-0.193354	0.0413815	2.73691e-06
		rs28402691	4	96389240	C	T	0.110695	0.0251199	9.55675e-06
		rs76001613	4	3852385	G	C	0.21591	0.0493019	9.12599e-06
		rs72821405	6	4714797	C	T	-0.147365	0.0319978	4.75762e-06
		rs213863	6	97234939	C	T	0.0887412	0.0188377	2.34882e-06
		rs12684609	9	137784868	C	T	0.100827	0.0220366	6.10183e-06
		rs143662916	11	103549974	T	C	0.253264	0.0540141	3.07249e-06
		rs11532348	12	98289796	T	C	-0.103931	0.0226826	5.71189e-06
		rs5011652	15	91166608	G	C	-0.0899597	0.020001	5.51049e-06
		rs189356	20	57574851	A	G	0.0781125	0.0171916	6.26297e-06
	Coprococcus1 Coprococcus1	rs1010560	1	30400301	A	C	0.0580232	0.0122722	1.95916e-06
		rs74101919	1	95424321	C	T	-0.0718988	0.0144651	1.0329e-06
		rs1519491	2	22079770	C	T	0.0499197	0.0113558	8.95282e-06
		rs73167075	3	165693143	C	T	0.0573137	0.0127573	8.5686e-06
		rs56405618	4	174468316	G	A	-0.08963	0.0186508	1.57195e-06
		rs1576241	6	72529277	G	A	-0.0510343	0.0109535	3.32859e-06
		rs7784490	7	132556835	C	G	0.0518543	0.0113136	4.55229e-06
		rs946513	10	15913820	C	T	-0.205899	0.0460018	8.61847e-06
		rs12794898	11	124554061	T	G	0.0903299	0.0197212	4.9153e-06
		rs73031725	11	134622282	C	T	0.167591	0.0355224	1.97916e-06
		rs12886051	14	29898456	C	G	-0.0521782	0.0118051	8.00774e-06
		rs2907920	19	2600717	A	G	-0.0561173	0.0126824	7.65332e-06
		rs4277593	20	4319420	A	G	-0.0585649	0.0109914	1.1397e-07
	Coprococcus2 Coprococcus2	rs9426473	1	4210455	G	A	0.0727361	0.0161662	6.30681e-06
		rs6677933	1	112139008	T	C	-0.0804405	0.0164216	1.185e-06
		rs61823518	1	223688236	C	A	-0.0955381	0.0215724	6.68252e-06
		rs12634070	3	180544880	C	T	0.0736486	0.0164921	9.95108e-06
		rs72680320	4	131125786	C	T	-0.0649382	0.013919	2.27117e-06
		rs10070053	5	34794789	G	A	0.0594312	0.0135375	7.64874e-06
		rs2482516	9	25554068	T	C	0.0754415	0.0164619	4.72335e-06
		rs35890118	10	129715759	G	A	-0.066536	0.0147661	8.25962e-06
		rs1958519	14	86833255	A	T	0.0665288	0.0138558	1.57692e-06
		rs59936925	20	49266770	T	A	0.117085	0.0233995	9.3754e-07
	Coprococcus3 Coprococcus3	rs7521171	1	149998497	G	A	0.0596434	0.0129279	4.32245e-06
		rs13394391	2	240727657	T	C	-0.0709302	0.0150918	2.20318e-06
		rs13247359	7	76357726	A	G	0.051211	0.0113031	7.32605e-06
		rs62481985	8	4128340	C	G	-0.0582385	0.0115052	4.17561e-07
		rs10810043	9	13799809	A	G	-0.0515518	0.0115923	9.27428e-06
		rs4575475	14	99141751	G	A	-0.0619514	0.0137787	7.04288e-06
		rs11080344	17	26104511	T	C	0.0516921	0.0113054	4.78696e-06
		rs11077359	17	76343961	T	C	0.0645443	0.0148833	9.63607e-06
		rs8100692	19	40032132	C	T	0.0577411	0.0113476	4.16457e-07
		rs178271	22	21331556	T	C	-0.145257	0.0294239	7.81088e-07
	Defluviitaleaceae UCG011 Defluviitaleaceae UCG011	rs1582238	1	118723685	T	C	-0.0805036	0.0167257	1.56776e-06
		rs9725395	1	85205632	G	A	-0.13834	0.029554	3.51925e-06
		rs4677103	3	72207794	G	A	0.0977912	0.0197263	9.59555e-07
		rs2892880	4	120741726	A	G	0.0817755	0.0181686	6.82889e-06
		rs72731813	4	147414743	T	C	-0.147383	0.0293796	4.33112e-07
		rs28696126	7	79734541	A	T	0.106503	0.0238473	6.62811e-06
		rs112893842	9	8786663	C	T	0.11381	0.0232806	1.44534e-06
		rs4344384	10	66407366	G	T	-0.0715978	0.0156309	4.83237e-06
		rs55658617	21	41811003	C	T	0.174369	0.0362226	2.15293e-06
		rs9608282	22	24804081	G	T	0.142939	0.0299793	2.52046e-06
	Desulfovibrio Desulfovibrio	rs12031543	1	68664315	C	T	-0.127185	0.0281887	6.54757e-06
		rs16863365	2	198089911	G	A	0.109402	0.0226964	1.79449e-06
		rs13066142	3	67478973	A	G	0.119141	0.0250891	3.78669e-06
		rs2456226	5	52633741	C	A	0.0854927	0.0172749	8.5487e-07
		rs6580353	5	139410687	C	T	0.0770979	0.0169735	4.93856e-06
		rs2853179	8	105462047	C	T	-0.0811971	0.0174234	2.42438e-06
		rs72647089	8	57972916	G	T	-0.106594	0.0239337	8.29755e-06
		rs2032031	10	130170270	A	G	0.0654931	0.0148681	9.14282e-06
		rs2590913	13	64264446	G	A	-0.154496	0.0339396	6.65426e-06
		rs11160353	14	97116904	T	A	0.0691756	0.0147285	2.70302e-06
		rs4797774	18	13447995	G	A	-0.212582	0.0470044	5.64313e-06
	Dialister Dialister	rs75416973	1	172809633	G	A	0.0727223	0.016451	9.46085e-06
		rs764177	3	45809449	A	C	-0.0601454	0.0135366	9.60771e-06
		rs10938938	4	23294359	G	A	0.0773514	0.0170915	7.37055e-06
		rs2435610	7	150890034	C	A	0.0647132	0.0143314	5.93267e-06
		rs11166701	8	138295725	A	G	-0.0655301	0.013186	5.50744e-07
		rs76680460	9	25447080	A	G	-0.161296	0.0364332	8.19219e-06
		rs4747450	10	23199653	A	C	0.0668509	0.0147685	5.83727e-06
		rs517089	11	10967286	A	T	0.076227	0.0170411	5.1363e-06
		rs4753063	11	92267129	G	A	0.0596297	0.0130052	4.8568e-06
		rs10138457	14	102458052	C	T	-0.113054	0.0261933	7.88116e-06
		rs11071887	15	32955095	C	T	0.0662403	0.0146315	5.91412e-06
		rs2314294	16	9336862	C	T	0.0865932	0.0193719	8.07904e-06
	Dorea Dorea	rs345219	3	6826520	T	G	0.0497368	0.0112621	8.80055e-06
		rs1899291	4	60992340	C	T	-0.0697217	0.0150285	4.56688e-06
		rs73729431	6	25078050	T	C	-0.13745	0.0299983	3.16738e-06
		rs12216169	6	116078810	A	T	0.0881722	0.0193683	5.33126e-06
		rs3005511	6	74605806	A	G	-0.0516127	0.0112852	5.28701e-06
		rs12537781	7	154978183	C	T	-0.055544	0.0125223	9.15145e-06
		rs62503162	8	15768657	G	A	-0.0974091	0.0194379	7.46603e-07
		rs13279148	8	127905865	A	G	0.0715309	0.0150878	2.25284e-06
		rs62583469	9	106815466	A	T	-0.0634136	0.0142227	5.77511e-06
		rs3752849	11	8729057	A	G	0.163846	0.036608	7.68051e-06
		rs11150408	16	81803497	T	G	-0.0488254	0.0109063	7.05781e-06
		rs4793307	17	70733523	T	C	0.0574165	0.0122472	4.00691e-06
	Eggerthella Eggerthella	rs112205261	1	9136139	C	T	-0.188618	0.0403613	3.34649e-06
		rs3851328	2	45453805	T	G	0.107774	0.0236527	4.1759e-06
		rs6430926	2	141337454	C	T	-0.0879736	0.0197127	8.37124e-06
		rs13070736	3	20807454	C	A	-0.121331	0.0272024	7.61921e-06
		rs2877457	4	70483957	A	G	-0.093486	0.0210208	9.02714e-06
		rs2240838	7	38335954	A	G	-0.0980582	0.0197653	7.36207e-07
		rs1784446	11	102461599	G	A	-0.0907728	0.0198096	5.2313e-06
		rs67490567	15	65691324	C	T	0.108495	0.0245457	8.94211e-06
		rs4985746	17	17098213	G	A	-0.110522	0.0247653	5.71465e-06
		rs76663501	20	55647869	T	C	0.175349	0.0378576	4.8257e-06
		rs2223081	21	29778032	G	A	-0.102572	0.0221108	3.88893e-06
	Eisenbergiella Eisenbergiella	rs12710729	2	19973210	A	C	0.0893384	0.0199069	9.84419e-06
		rs1553971	3	111419486	G	T	0.120965	0.0263054	5.26842e-06
		rs11938607	4	189060431	T	C	-0.0978125	0.0216636	8.21826e-06
		rs13258851	8	55330814	G	A	0.137001	0.0302124	7.7464e-06
		rs3812426	8	50822676	G	A	-0.106447	0.0224159	2.71688e-06
		rs12257723	10	109417101	C	A	-0.0952742	0.0211569	8.85116e-06
		rs11027642	11	24001840	T	C	0.129006	0.0284844	4.9187e-06
		rs12278566	11	124764527	A	T	-0.121065	0.0251658	1.65002e-06
		rs2683098	15	36178565	C	T	-0.107319	0.022515	2.23748e-06
		rs1508033	15	53375201	C	A	0.091546	0.0195787	3.22887e-06
		rs11079158	17	53367641	C	T	0.100627	0.022546	7.34852e-06
		rs4462860	21	21610254	A	G	0.0939071	0.0201104	4.16217e-06
	Enterorhabdus Enterorhabdus	rs114731706	2	19611953	G	T	0.182308	0.0382298	2.1734e-06
		rs77655283	2	236439879	A	G	0.132988	0.0298306	5.88044e-06
		rs11098863	4	127336602	T	A	0.0966008	0.0162677	3.05647e-09
		rs9470637	6	37567189	A	T	0.0755513	0.0166263	5.69626e-06
		rs2051957	7	89709883	T	C	0.0843291	0.0189864	8.89857e-06
		rs10098492	8	113109756	C	T	0.132323	0.0293688	6.40575e-06
		rs7923280	10	20280612	A	T	-0.0860019	0.0169148	5.23854e-07
		rs3017103	11	62174193	A	G	-0.0980897	0.0208995	2.94042e-06
		rs73331712	12	69515102	C	T	0.26199	0.055123	4.8492e-06
	Erysipelatoclostridium Erysipelatoclostridium	rs61806970	1	167818597	T	C	0.142548	0.0320688	9.09411e-06
		rs710230	1	42333631	T	C	-0.143381	0.0281514	6.33126e-07
		rs1434153	2	34595533	A	G	-0.0684526	0.0152443	6.85299e-06
		rs4697572	4	25446787	G	A	-0.0810636	0.0163308	7.59347e-07
		rs340991	5	34892042	G	A	-0.0740482	0.0158891	3.74938e-06
		rs17804233	5	77815056	T	C	0.0662914	0.0144203	4.58606e-06
		rs3804326	6	24292185	G	A	0.14147	0.0336352	9.85281e-06
		rs6474512	8	38780606	A	C	-0.067015	0.0143201	3.01544e-06
		rs622418	9	90586043	G	A	-0.0668051	0.0143224	3.68154e-06
		rs16936671	10	36394609	T	C	-0.0968026	0.0217883	6.0431e-06
		rs58236560	11	121876913	T	G	-0.111157	0.0234426	2.16118e-06
		rs2901723	11	36871523	C	A	-0.0641339	0.0144295	8.79468e-06
		rs9590927	13	46372065	G	A	0.0646003	0.0143479	6.39043e-06
		rs7221249	17	10177708	A	G	-0.0839861	0.0142741	4.30953e-09
		rs34528142	17	71411325	G	C	-0.0875551	0.0195556	6.12703e-06
		rs45480394	19	55857777	G	T	-0.0687134	0.0151835	7.66161e-06
	Erysipelotrichaceae UCG003 Erysipelotrichaceae UCG003	rs75949021	2	175403951	C	T	-0.169667	0.0374238	3.57511e-06
	Escherichia Shigella Escherichia Shigella	rs2798105	1	48961903	G	A	-0.100851	0.0222045	8.24499e-06
		rs57024273	2	236515155	C	T	0.0626172	0.0139919	9.70465e-06
		rs11706043	3	3173016	A	T	0.075657	0.0164155	5.87273e-06
		rs118526	5	79863544	C	A	0.0594401	0.013598	7.99558e-06
		rs113513883	7	140678199	G	A	0.172283	0.038041	5.27716e-06
		rs4731451	7	128054100	A	G	-0.0609885	0.0135157	7.47309e-06
		rs2267739	7	31136897	C	G	0.115505	0.0237628	1.42479e-06
		rs592299	9	136179347	C	T	-0.0592004	0.0129486	4.76925e-06
		rs117092367	10	69394914	T	A	0.117362	0.0264533	9.65028e-06
		rs1154904	11	134774845	A	G	0.0613376	0.0130644	3.03753e-06
		rs113127095	13	23253392	G	A	0.151009	0.0323434	3.3335e-06
		rs35555519	16	77711641	G	C	0.101976	0.0222883	4.92334e-06
		rs112767262	16	3750623	C	T	0.0732963	0.0163589	8.20635e-06
		rs7502686	17	14173290	C	G	-0.136384	0.0302576	5.90391e-06
		rs73208162	21	39324484	G	A	-0.119296	0.024839	2.19392e-06
	Eubacterium brachy group Eubacterium brachy group	rs12151423	2	218237281	A	G	-0.101329	0.0227324	9.27043e-06
		rs4862235	4	184628931	G	A	-0.104806	0.0225751	3.73147e-06
		rs73199919	4	6856564	C	T	-0.236717	0.0531335	8.1553e-06
		rs13139592	4	144665178	C	T	-0.145997	0.0327192	7.96746e-06
		rs62348779	5	17460096	C	T	-0.201481	0.043286	3.7812e-06
		rs2913110	10	22892667	C	T	-0.105143	0.022942	4.55806e-06
		rs112617308	10	94185213	C	T	-0.170873	0.0362844	2.38035e-06
		rs6591893	11	80236833	G	A	-0.108225	0.0240319	7.34345e-06
		rs1384962	14	23060552	A	G	-0.120888	0.0266264	6.99294e-06
		rs720439	22	48190598	A	G	0.111927	0.0251252	7.0283e-06
		rs9613196	22	26922534	A	T	-0.238718	0.0528561	4.98781e-06
	Eubacterium coprostanoligenes group Eubacterium coprostanoligenes group	rs115325767	1	200638489	C	G	0.0783322	0.0174719	2.62198e-06
		rs79895140	2	50797401	C	T	-0.0641017	0.0141153	8.61807e-06
		rs6762473	3	127139574	C	A	-0.0521584	0.0112353	4.26108e-06
		rs11720857	3	113794507	T	C	0.0630776	0.0144485	9.26254e-06
		rs76898927	3	81595477	A	G	0.123055	0.0266375	4.78983e-06
		rs1020520	7	33603146	G	T	-0.0590705	0.0132929	8.88976e-06
		rs17159861	7	31085162	T	C	0.0962228	0.0168388	1.03786e-08
		rs4717831	7	73306506	A	T	-0.0786783	0.0174038	9.1772e-06
		rs9648214	7	16380806	C	T	-0.0828719	0.016431	2.52029e-07
		rs2644213	10	84506096	G	A	-0.0538845	0.0121245	9.85644e-06
		rs10444197	10	2215931	G	A	-0.0505823	0.0113455	5.98467e-06
		rs11052069	12	32713919	T	C	-0.0477832	0.0107833	9.37951e-06
		rs12906958	15	36911598	T	C	-0.0533159	0.0115935	4.348e-06
		rs62024432	15	97869293	T	C	-0.0769698	0.0172101	7.50205e-06
		rs4076415	15	86440997	T	G	-0.0515152	0.0110294	1.98976e-06
	Eubacterium eligens group Eubacterium eligens group	rs72839198	2	115197171	G	C	0.155659	0.0375612	3.13914e-06
		rs56080211	2	110260993	C	T	-0.123093	0.0282743	9.14282e-06
		rs11730852	4	42836822	C	A	-0.0877679	0.0197674	5.93636e-06
		rs6923695	6	70956815	G	T	0.103268	0.0229525	4.87405e-06
		rs12719051	7	51365152	G	A	0.0916626	0.0208183	7.11771e-06
		rs265534	10	83092007	G	T	-0.0563756	0.0120127	2.26757e-06
		rs182318	11	31098691	A	G	-0.0824941	0.0195615	8.39827e-06
		rs2200429	13	107563458	G	A	-0.0888825	0.0198479	5.29724e-06
		rs158115	14	77619186	C	G	0.0915271	0.0190611	9.74182e-06
		rs74606150	14	39301409	G	C	-0.196454	0.042565	4.24502e-06
		rs4583233	16	81820486	C	A	0.0670205	0.0128122	2.83851e-07
	Eubacterium fissicatena group Eubacterium fissicatena group	rs3771393	2	71145246	C	T	-0.130842	0.0266671	7.37904e-07
		rs1768152	3	39604954	T	C	-0.139489	0.0316186	8.70062e-06
		rs6934739	6	39940437	G	A	0.111463	0.0252788	9.75326e-06
		rs151257695	7	73043561	G	A	0.20951	0.0454847	3.09678e-06
		rs2733072	8	5433699	A	G	0.109644	0.0228306	1.49091e-06
		rs11818408	10	96758467	A	G	0.10585	0.0237114	8.20012e-06
		rs7104872	11	115165111	A	G	0.138612	0.0291906	2.73149e-06
		rs10147907	14	89484373	G	T	0.172263	0.039601	8.27237e-06
		rs11876297	18	45753272	C	T	0.131469	0.0281712	2.66557e-06
	Eubacterium hallii group Eubacterium hallii group	rs10798999	1	34308917	T	C	0.0601661	0.0126752	2.60555e-06
		rs17474256	1	104524676	A	G	0.0810805	0.0184573	9.45453e-06
		rs6550770	3	23663416	T	C	0.198087	0.0443545	4.82303e-06
		rs949971	3	110283389	G	T	-0.0540164	0.0116101	3.29003e-06
		rs28584818	3	64664456	G	A	0.126115	0.0268627	4.43231e-06
		rs138531890	3	195238086	G	A	0.153138	0.0349456	5.43063e-06
		rs17074066	4	183709536	C	T	-0.0813986	0.0189272	9.3491e-06
		rs13116360	4	111885431	C	T	0.154124	0.0297185	2.9449e-07
		rs60254196	7	148856720	A	G	0.0522832	0.0111865	2.69675e-06
		rs10808115	7	100635375	A	C	0.0504747	0.0109922	4.42446e-06
		rs10501370	11	58040621	T	C	-0.115589	0.0252489	5.41914e-06
		rs78056098	11	123789877	T	G	-0.0507411	0.0113758	8.2882e-06
		rs117748144	11	11771637	C	T	-0.126582	0.028712	7.85995e-06
		rs74018587	15	62014160	T	C	0.208943	0.043822	3.70254e-06
		rs630939	18	48384463	T	C	-0.0508914	0.0114352	9.15756e-06
		rs281379	19	49214274	G	A	-0.0499523	0.0112153	9.32803e-06
	Eubacterium nodatum group Eubacterium nodatum group	rs9425984	1	34529736	C	T	-0.130234	0.0292347	7.20676e-06
		rs7880204	1	171060821	C	T	-0.125454	0.0275303	6.8388e-06
		rs6818880	4	94712747	A	G	0.110081	0.0245964	7.82546e-06
		rs10458299	7	135052348	C	T	-0.187753	0.041969	8.3672e-06
		rs10263623	7	64894137	T	C	0.193496	0.0439023	8.90697e-06
		rs7827125	8	4954912	T	C	0.1223	0.0271331	7.17348e-06
		rs113893692	9	28245518	T	C	-0.185107	0.0403573	5.75705e-06
		rs77910827	9	96597985	T	C	0.201788	0.0413568	9.05378e-07
		rs11006576	10	61322015	G	A	-0.110167	0.024593	7.98656e-06
		rs61841040	10	9659749	T	G	0.160621	0.0341609	3.56139e-06
		rs34297067	14	52185888	G	A	-0.186907	0.0341475	6.59781e-08
	Eubacterium oxidoreducens group Eubacterium oxidoreducens group	rs12129908	1	195064019	C	A	-0.0893273	0.0198333	5.79522e-06
		rs2973294	4	37526679	T	G	0.0923559	0.0195439	2.38836e-06
		rs1425962	4	187905399	G	C	-0.0906104	0.0200612	7.32285e-06
		rs440215	5	106882394	C	T	-0.0932766	0.0195294	1.65406e-06
		rs12423772	12	94515340	T	G	0.14098	0.0295029	2.62924e-06
		rs34561138	16	86480355	A	G	0.216145	0.045992	2.51166e-06
	Eubacterium rectale group Eubacterium rectale group	rs143694765	1	116082909	C	T	0.0870025	0.019779	9.75371e-06
		rs3980709	1	170900221	T	A	-0.0622701	0.0140572	6.8552e-06
		rs10797540	1	234530370	G	A	0.0503179	0.0108389	3.53387e-06
		rs314726	2	125553155	C	T	0.0528824	0.0109486	1.37965e-06
		rs10248854	7	121281238	A	C	-0.0527827	0.0113464	4.20678e-06
		rs62547233	9	92013419	G	A	0.0536319	0.0120201	9.89829e-06
		rs59427698	9	129425745	G	A	-0.0576035	0.0130853	5.36908e-06
		rs2884897	11	8129537	G	A	-0.129364	0.0289021	6.44421e-06
		rs10892089	11	98523638	G	C	-0.0635522	0.0140072	6.21828e-06
		rs117151453	12	20066025	C	G	-0.113141	0.0243541	1.84434e-06
		rs35398954	15	93006765	G	A	-0.0901402	0.0174602	5.39946e-07
		rs16960159	18	37703874	G	C	-0.156596	0.0336234	4.10129e-06
	Eubacterium ruminantium group Eubacterium ruminantium group	rs10923018	1	88523399	A	G	0.0726438	0.0160924	6.79548e-06
		rs2817174	1	3044181	T	C	-0.0734306	0.0163687	7.86955e-06
		rs6676699	1	197978281	G	T	0.0888124	0.0196447	6.37984e-06
		rs2418654	2	71247578	T	C	-0.0748879	0.0165852	6.17248e-06
		rs13025464	2	201610645	T	C	0.0737077	0.0163786	6.96835e-06
		rs2116427	5	121182996	G	A	0.0911461	0.0182353	4.67369e-07
		rs16891896	5	33897589	A	G	-0.174787	0.0390573	2.38122e-06
		rs209813	6	11953633	A	G	-0.103488	0.0236391	9.23145e-06
		rs57340348	6	130030114	C	T	-0.0979429	0.0212166	4.93276e-06
		rs7000472	8	138626268	A	G	0.0762282	0.016523	4.06846e-06
		rs2229917	9	130980937	G	A	0.153538	0.0323922	2.15894e-06
		rs606117	9	2539358	A	G	-0.0833243	0.018056	4.81637e-06
		rs72836424	10	129037453	T	C	-0.139825	0.030069	2.62126e-06
		rs17519472	12	30360954	T	C	0.107804	0.0233984	4.7036e-06
		rs73139629	12	63306003	C	A	-0.115098	0.0247909	5.36204e-06
		rs10131724	14	52219066	A	C	0.199832	0.0414577	2.38666e-06
		rs11637981	15	61289622	G	T	0.073258	0.0160888	5.43676e-06
		rs139749	22	25303055	T	C	-0.0845439	0.0171791	8.58836e-07
		rs112375806	22	48749548	A	T	0.143141	0.0293757	5.8217e-06
	Eubacterium ventriosum group Eubacterium ventriosum group	rs78250280	1	147291928	A	G	0.0749762	0.0164404	3.35792e-06
		rs66746423	1	109398264	T	C	0.0751501	0.0164978	6.11139e-06
		rs6704822	2	203661779	A	G	-0.0739179	0.0166705	6.62232e-06
		rs13082419	3	107736434	T	C	-0.0715522	0.016137	9.55983e-06
		rs66830358	3	171895485	A	T	0.0528752	0.0117972	6.8691e-06
		rs57199565	3	190223732	C	T	0.0783394	0.0160257	7.9704e-07
		rs73849225	4	126371814	C	T	0.0975711	0.0224388	5.20907e-06
		rs16884680	8	114445055	T	G	-0.0906428	0.0191909	1.73968e-06
		rs876734	12	52423996	C	T	0.0618696	0.0132532	2.88908e-06
		rs9316536	13	51938576	G	T	-0.0817111	0.0183121	7.8352e-06
		rs11617697	13	98785900	G	A	-0.143349	0.0286241	7.21755e-07
		rs3809430	14	44975510	C	T	-0.0548171	0.0118426	3.5532e-06
		rs35179274	14	51960625	T	C	-0.0627263	0.013786	5.75798e-06
		rs72783037	16	60348381	A	C	0.0658926	0.0143747	6.54757e-06
		rs12964517	18	22460785	A	G	0.0587198	0.0123453	2.07501e-06
		rs73615400	20	50140919	C	T	-0.0956303	0.0193428	9.53608e-07
		rs6048195	20	2308307	T	A	-0.0603594	0.011658	2.50323e-07
	Eubacterium xylanophilum group Eubacterium xylanophilum group	rs4654122	1	246780557	C	G	-0.0553508	0.0123588	7.19615e-06
		rs10917203	1	22627266	C	A	0.0612633	0.0130917	3.15152e-06
		rs75586835	4	87891938	G	A	-0.114498	0.0263455	9.38707e-06
		rs13239072	7	43566344	A	G	0.0687427	0.0142728	1.81782e-06
		rs1999224	9	130498120	T	G	-0.0949051	0.0203503	3.75491e-06
		rs2213117	11	131009660	G	T	0.0877797	0.0189012	4.21328e-06
		rs10140184	14	73181783	C	A	0.0576795	0.012599	4.95861e-06
		rs112176119	16	73696771	T	C	-0.113455	0.0245762	3.32767e-06
		rs2012708	16	84790559	A	G	-0.0573202	0.0126905	6.52544e-06
		rs79582700	17	66689958	G	C	-0.0951677	0.0199969	2.40979e-06
		rs12980122	19	8255478	G	C	-0.108274	0.0238257	5.01938e-06
		rs17830032	20	57995506	A	G	-0.160597	0.0310515	2.38891e-07
	Faecalibacterium Faecalibacterium	rs12753492	1	14201546	C	A	0.0641305	0.0149933	8.80278e-06
		rs10927394	1	245267339	T	G	-0.232262	0.0512364	7.01892e-06
		rs79656633	1	111036827	C	T	0.145631	0.0323019	8.13561e-06
		rs114946999	2	37125235	T	C	-0.0861565	0.01896	5.69574e-06
		rs6910935	6	131587157	A	G	-0.134864	0.0277032	1.37848e-06
		rs11776390	8	38593645	C	T	-0.078354	0.017183	6.39676e-06
		rs61875484	10	128614990	G	C	0.0817953	0.018369	9.18015e-06
		rs12320842	12	83502773	G	C	0.094833	0.0163962	7.56955e-09
		rs9536330	13	53567017	C	T	-0.048317	0.010797	5.33261e-06
		rs1271565	14	64044097	T	C	-0.0576251	0.0119649	1.3017e-06
		rs28376661	15	47404021	G	C	0.0504817	0.0109368	3.66454e-06
		rs75499067	16	6099863	T	C	0.227585	0.0465522	1.76449e-06
		rs2835874	21	39027901	C	T	-0.0866356	0.0196496	7.54397e-06
	Family XIII AD3011 group Family XIII AD3011 group	rs72730932	1	192019835	A	C	-0.0899559	0.0177107	6.88763e-07
		rs16840310	1	240694163	A	G	0.0608052	0.0122149	6.75118e-07
		rs11126423	2	74195551	C	T	-0.0904399	0.0196301	5.91248e-06
		rs9837139	3	29811865	G	A	0.10752	0.0240482	8.70803e-06
		rs9852893	3	3556826	C	G	-0.0657834	0.0129056	3.87543e-07
		rs11736617	4	38917830	A	G	-0.0759493	0.0172101	9.02049e-06
		rs149302	5	14159925	C	T	-0.0645635	0.0143225	7.48187e-06
		rs9276029	6	32695336	G	A	-0.0811384	0.0185669	8.92771e-06
		rs17156849	7	28603985	A	G	-0.112891	0.0245292	4.1917e-06
		rs739451	9	136678954	T	C	0.0649589	0.0147534	7.87807e-06
		rs12812672	12	18127597	C	T	-0.096065	0.020828	2.55806e-06
		rs12911842	15	40047706	T	A	-0.0811976	0.0183335	6.90828e-06
		rs16940167	15	58683697	T	C	0.0732552	0.0159898	3.90841e-06
		rs62029761	16	16006242	G	A	0.128753	0.0276002	3.89081e-06
		rs62200412	20	4618639	T	C	-0.0800851	0.0163834	5.80216e-07
	Family XIII UCG001 Family XIII UCG001	rs3842897	1	183503664	A	G	-0.112639	0.0242751	5.19709e-06
		rs12049454	1	85228325	C	T	-0.0647298	0.0134065	1.17379e-06
		rs76463770	3	45479090	G	A	0.19313	0.0419866	3.77477e-06
		rs1426266	3	188224096	T	C	0.0665521	0.0137151	1.24934e-06
		rs62414802	6	76598635	T	C	-0.0611904	0.013457	4.29181e-06
		rs7119679	11	94681786	A	G	-0.0809085	0.0174782	3.52493e-06
		rs116979587	15	25151194	A	T	-0.121679	0.0260821	3.04635e-06
		rs8076666	17	78223817	A	G	-0.088655	0.0198094	8.01826e-06
		rs112362903	17	33761027	G	A	-0.149047	0.0333271	7.87771e-06
		rs2276529	21	45153079	G	C	-0.0759406	0.0165099	5.35673e-06
	Flavonifractor Flavonifractor	rs11811696	1	237351354	C	T	-0.116063	0.0241012	2.07348e-06
		rs12038887	1	102287083	G	C	0.0942719	0.0211646	9.37195e-06
		rs12030302	1	77887835	A	G	0.0692276	0.0137467	5.60841e-07
		rs6761463	2	50201547	G	C	0.0833919	0.0184596	8.10905e-06
		rs114873521	5	168218403	T	C	-0.130067	0.0294087	7.12525e-06
		rs806808	10	32381186	T	C	-0.0667272	0.0136557	1.17972e-06
		rs34066017	11	44849689	G	A	0.0764294	0.0159789	1.52086e-06
		rs11642826	16	6696929	C	G	0.14686	0.0325191	6.6489e-06
	Fusicatenibacter Fusicatenibacter	rs4378146	1	24927625	C	A	-0.0616691	0.0125259	7.20444e-07
		rs792108	2	5532793	T	C	0.0508345	0.0113843	8.49533e-06
		rs62187631	2	226649570	C	T	-0.0710571	0.015924	4.54527e-06
		rs704418	3	64252803	T	C	-0.0739124	0.0151073	7.77428e-07
		rs62353480	5	29595000	G	A	-0.0701397	0.0145589	1.56769e-06
		rs60254196	7	148856720	A	G	0.0492427	0.0109365	5.46739e-06
		rs2132128	8	15360718	A	G	-0.0771914	0.0160344	1.07686e-06
		rs2039204	9	130371107	T	A	0.0497415	0.0107941	3.94176e-06
		rs3303	10	120447429	C	T	-0.0953657	0.020407	3.93895e-06
		rs2025938	10	112177119	A	G	-0.0967298	0.0205426	2.98834e-06
		rs73103914	12	58658311	G	A	-0.0597324	0.0134458	8.29564e-06
		rs8028026	15	88353215	A	G	0.0792146	0.0180505	8.06325e-06
		rs8063430	16	73821805	C	T	-0.104026	0.022217	4.9289e-06
		rs9905659	17	70697344	A	G	-0.061617	0.0136576	7.30988e-06
		rs1864685	17	70721782	C	A	-0.0494799	0.0108105	4.96158e-06
		rs206581	18	10370596	G	A	-0.0568339	0.0127894	8.95757e-06
		rs167879	20	55937366	C	T	0.0659543	0.0148763	5.86894e-06
		rs6515626	20	25257001	A	G	0.141575	0.0313559	7.28652e-06
		rs10439674	21	42681392	G	A	-0.0572129	0.0130007	7.68493e-06
	Gordonibacter Gordonibacter	rs3765837	1	210628449	G	T	-0.190729	0.0433608	7.16902e-06
		rs72939513	1	83136096	G	A	-0.21399	0.0490592	7.98197e-06
		rs13412653	2	30158494	C	A	0.107597	0.0239228	8.61133e-06
		rs76287110	3	187450354	T	A	-0.242965	0.0466177	1.67487e-07
		rs35042269	4	8142607	A	C	-0.180293	0.0403296	8.10849e-06
		rs72714787	4	136768501	A	C	0.181405	0.0377102	1.42889e-06
		rs322296	7	136937189	A	G	0.17869	0.037722	4.0242e-06
		rs71545975	7	47144505	G	A	-0.153972	0.0338918	7.03947e-06
		rs117347059	7	129433205	C	G	-0.128261	0.0285123	9.16706e-06
		rs768830	7	18970607	G	A	-0.149852	0.0333315	7.75586e-06
		rs4596722	9	88787144	A	G	-0.102908	0.0231571	9.0567e-06
		rs61934597	12	131024079	T	C	-0.172495	0.0388567	8.36681e-06
		rs7294633	12	29024534	C	T	-0.12867	0.0249946	3.43764e-07
		rs7220558	17	10148653	T	A	0.116884	0.0234834	6.70641e-07
		rs16955299	17	52957210	A	G	-0.196423	0.0433538	6.37016e-06
	Haemophilus Haemophilus	rs12191680	6	129224488	G	C	0.106544	0.0200323	1.46913e-07
		rs9328464	6	8350917	C	T	0.0723095	0.0148799	1.42269e-06
		rs9382510	6	55448491	T	C	-0.093521	0.0172649	7.12049e-08
		rs56310940	7	24360361	C	G	-0.108393	0.0247052	7.23236e-06
		rs10781340	9	78752170	G	A	-0.0948915	0.0203221	4.32265e-06
		rs78909003	9	105650242	C	T	-0.246256	0.0503924	1.66744e-06
		rs76022354	10	94306385	T	C	0.244638	0.0505504	1.83033e-06
		rs10840326	11	9951672	G	C	-0.0677384	0.0151463	7.36529e-06
		rs35509	12	115493337	A	G	0.128249	0.0268779	2.00951e-06
		rs12876183	13	85114550	A	T	0.0749201	0.016711	9.62498e-06
		rs9574096	13	36104947	T	A	-0.0736375	0.0155227	2.18022e-06
		rs111582866	16	48742489	A	G	-0.124265	0.026016	1.27347e-06
		rs9895850	17	64535013	C	T	-0.192957	0.0416755	2.14062e-06
		rs4822728	22	26891808	C	T	0.0705861	0.0151388	3.47848e-06
	Holdemanella Holdemanella	rs1926302	1	65153340	A	G	-0.107972	0.0231421	7.50136e-06
		rs35228298	3	85392882	A	G	0.0934832	0.0202886	7.29844e-06
		rs12513188	4	71000791	A	G	0.0903906	0.0195276	4.65479e-06
		rs761624	6	163603171	C	G	-0.0959801	0.0179537	1.37775e-07
		rs607782	6	4148609	T	C	0.0854214	0.0172515	7.19449e-07
		rs1830029	7	14728950	C	G	0.0954096	0.021093	5.34724e-06
		rs34187114	8	138623633	A	C	-0.104505	0.022601	5.13499e-06
		rs4541991	9	105004835	C	T	-0.0927334	0.0194435	2.10092e-06
		rs75764681	10	4494630	C	T	-0.283103	0.0598999	1.94272e-06
		rs12415649	10	125021315	C	G	0.0839384	0.0190567	7.87989e-06
		rs17586763	13	50932063	C	T	-0.227285	0.0510135	7.71951e-06
		rs62113381	19	7668225	C	T	-0.105447	0.0232029	5.53886e-06
		rs73011279	19	15020095	C	T	-0.0961669	0.0199336	1.36044e-06
		rs8113760	19	43851935	A	G	0.078999	0.01734	4.62392e-06
	Holdemania Holdemania	rs967319	3	60615680	C	T	0.0788638	0.0176744	8.38147e-06
		rs4146507	5	106209093	T	C	0.079488	0.0177002	7.2297e-06
		rs77293403	5	77388406	G	A	0.164556	0.0341775	1.77468e-06
		rs9500080	6	105737322	T	C	0.0926764	0.0178886	4.08517e-07
		rs12701617	7	38292857	G	A	-0.0660617	0.0149427	9.51853e-06
		rs73139538	7	63323145	A	G	-0.148594	0.0327469	7.77177e-06
		rs113593397	8	123973840	G	A	-0.128935	0.0282526	9.35729e-06
		rs10885477	10	115332413	C	T	-0.135137	0.0301894	8.59825e-06
		rs80149660	10	129908282	T	C	-0.232987	0.0519183	6.04213e-06
		rs1867876	11	18768068	C	T	0.0842919	0.0162192	2.7388e-07
		rs150096134	12	39589195	A	T	0.162139	0.0332089	2.37766e-06
		rs116500994	13	81685543	T	G	-0.13755	0.0293386	2.34477e-06
		rs9529719	13	70856516	T	C	-0.074038	0.0160494	5.96664e-06
		rs41438744	14	102553414	G	C	-0.124871	0.0270129	2.44433e-06
		rs111745969	15	93110222	G	A	0.120677	0.0265781	3.70775e-06
		rs11080063	17	26789271	A	G	-0.0665238	0.0149837	6.66884e-06
		rs55888180	17	76443497	G	C	0.128671	0.0282795	5.89196e-06
		rs6133067	20	3839754	C	T	0.0910829	0.0178561	5.16928e-07
	Howardella Howardella	rs61771805	1	72972799	T	A	-0.136779	0.0296811	4.02736e-06
		rs3791893	2	218819396	G	A	0.147035	0.034023	9.49708e-06
		rs609430	4	169178315	G	T	-0.112045	0.0239328	3.34488e-06
		rs36081916	7	93527414	C	T	-0.18123	0.0402987	4.70046e-06
		rs17167098	7	133154356	A	G	-0.169366	0.0352068	1.12323e-06
		rs901099	11	77901287	G	T	-0.12718	0.0250924	6.5286e-07
		rs2154047	14	95452797	C	A	0.192557	0.0420093	9.97034e-06
		rs10048062	15	98476920	T	C	-0.147352	0.0336531	8.58875e-06
		rs12452946	17	17253288	G	A	-0.105833	0.0228941	3.80391e-06
		rs672217	18	60125134	A	G	0.164146	0.0349993	3.52468e-06
		rs1484873	18	43206985	A	G	0.227831	0.046335	2.55918e-06
	Hungatella Hungatella	rs13128780	4	166058998	C	T	-0.149725	0.0312777	1.74997e-06
		rs10044993	5	58424440	C	A	-0.139547	0.0316748	8.06659e-06
		rs13249325	8	14853525	G	T	-0.100023	0.0225883	9.6917e-06
		rs17092615	14	95973619	A	G	0.152235	0.0337867	7.37683e-06
		rs72759041	15	89577376	T	G	-0.126025	0.0282242	3.86091e-06
	Intestinibacter Intestinibacter	rs893394	2	20054971	A	G	0.0583322	0.0130729	7.85037e-06
		rs68093214	3	70657785	T	C	0.0662258	0.0149877	9.25763e-06
		rs2702387	4	179361262	A	G	-0.0608559	0.0132145	4.25991e-06
		rs10805326	4	14324623	G	A	-0.0775151	0.0139665	3.54544e-08
		rs6875660	5	159686256	T	C	0.0890455	0.0193905	3.05781e-06
		rs447950	5	148846426	G	A	0.0628342	0.0136652	5.6391e-06
		rs9348442	6	10303945	T	C	0.099082	0.0221625	6.25936e-06
		rs62430350	6	170918194	C	T	0.151096	0.0351476	6.84227e-06
		rs16938435	9	21502923	C	T	-0.112189	0.0235439	1.80098e-06
		rs2098844	11	127703160	C	T	0.0575295	0.0128416	6.78875e-06
		rs478972	11	125663184	T	C	0.142681	0.0297116	1.81991e-06
		rs11109097	12	97928437	C	T	-0.0624272	0.0138539	5.4949e-06
		rs4327025	15	92446683	A	G	-0.0810346	0.0154397	1.64327e-07
		rs118030283	16	5993076	A	G	-0.151829	0.0324471	2.67436e-06
		rs6062862	20	61325223	G	A	0.0924508	0.0204658	6.6799e-06
	Intestinimonas Intestinimonas	rs12566247	1	43767569	A	T	0.0637084	0.0135355	2.19053e-06
		rs716604	2	6514088	G	A	0.0818068	0.0165992	8.56624e-07
		rs72982915	2	140898088	T	C	0.183158	0.0402743	4.91157e-06
		rs2276760	3	150620956	G	A	-0.0685233	0.0152546	7.84061e-06
		rs62240188	3	10611142	A	G	0.130074	0.0267179	2.20308e-06
		rs9823439	3	17187502	T	C	0.0581947	0.0131455	9.85871e-06
		rs994794	4	114608814	C	G	-0.141905	0.0315074	7.305e-06
		rs2731794	5	17209391	T	C	0.120632	0.0257529	1.91743e-06
		rs6934519	6	67200802	T	C	0.0692373	0.0151154	8.56959e-06
		rs62427239	6	155737906	A	C	0.162658	0.0367647	9.40503e-06
		rs10262702	7	66890843	C	T	0.0918017	0.0194885	2.06072e-06
		rs1859797	7	22007303	A	G	0.060368	0.0131793	4.1223e-06
		rs17067892	8	3763540	T	C	0.107194	0.0250013	6.37926e-06
		rs11258178	10	13124513	G	A	0.0660742	0.0134139	6.982e-07
		rs12226153	11	94364293	G	A	-0.151142	0.0306922	5.12165e-07
		rs1000888	13	23343542	G	C	-0.0585038	0.013219	9.71292e-06
		rs7170984	15	93819735	C	T	-0.0658116	0.0140767	2.98353e-06
		rs4784055	16	58818770	C	T	-0.175324	0.038599	8.71806e-07
		rs2930225	16	85327902	G	T	-0.0729524	0.0152948	1.34623e-06
		rs4113676	20	6218922	C	A	-0.218507	0.0490152	7.41635e-06
	Lachnoclostridium Lachnoclostridium	rs12566975	1	185091351	C	T	-0.0468097	0.0105787	9.57194e-06
		rs1528479	2	167244051	G	A	0.0497799	0.0111919	9.63984e-06
		rs615997	3	23037786	C	T	0.0511752	0.0106491	2.0268e-06
		rs62285313	3	177470032	G	A	0.0864203	0.0181565	1.58332e-06
		rs1031599	3	66725825	G	T	0.078627	0.0175644	6.31379e-06
		rs3821998	4	38694566	A	C	-0.0864066	0.0192519	6.72048e-06
		rs4738679	8	59370320	G	A	0.0520267	0.011404	4.41754e-06
		rs1997204	12	102046595	T	C	0.108075	0.0242022	5.97077e-06
		rs62028349	16	27217620	C	G	0.0469989	0.0105971	9.17044e-06
		rs72829893	17	46694541	T	G	0.117472	0.0268103	5.57763e-06
		rs78068103	17	13816159	G	A	0.0886199	0.0194248	3.66522e-06
		rs2385421	18	19743455	G	A	0.0746186	0.0180734	7.13724e-06
		rs789029	18	1053252	T	C	-0.0641288	0.0137974	3.75327e-06
		rs6112314	20	19300846	C	A	-0.0561715	0.0108174	2.43215e-07
	Lachnospiraceae FCS020 group Lachnospiraceae FCS020 group	rs9919338	1	118425334	C	G	-0.0553339	0.0120621	4.90671e-06
		rs12078956	1	35328576	G	C	0.106101	0.0222904	2.15432e-06
		rs72793667	2	53946431	G	A	-0.116881	0.0246589	1.63422e-06
		rs2862811	3	165996415	T	C	-0.0564927	0.0121736	3.91913e-06
		rs9308097	4	165786478	A	G	-0.055381	0.0123659	7.47291e-06
		rs2322265	4	166588085	T	C	-0.0666305	0.0141577	5.20811e-06
		rs113859143	5	109403564	C	G	-0.108906	0.0242055	2.55452e-06
		rs4452603	6	71966268	G	T	0.0604208	0.0135965	8.98194e-06
		rs10093861	8	121244406	A	G	-0.0568869	0.0121152	3.05626e-06
		rs3999074	10	65563647	T	G	-0.0550587	0.0121847	6.55043e-06
		rs1254846	10	44346094	G	A	-0.105963	0.0232501	5.59667e-06
		rs35035870	11	3248876	C	T	-0.190615	0.0414403	2.62029e-06
		rs9788306	13	40419314	T	C	-0.062804	0.0130744	1.38618e-06
		rs369444	16	23631307	G	C	0.125481	0.0259008	3.14826e-06
		rs1363769	19	17865305	T	C	0.200628	0.0449372	1.58161e-06
		rs7249113	19	2571232	A	G	0.0679483	0.0133496	3.721e-07
	Lachnospiraceae NC2004 group Lachnospiraceae NC2004 group	rs12127733	1	234157721	A	G	0.115182	0.0246006	3.10592e-06
		rs3756315	5	149544722	G	A	-0.0883469	0.0188397	3.32583e-06
		rs12208226	6	22725908	A	C	-0.154739	0.0340372	9.74833e-06
		rs1928659	9	29334137	C	T	0.102522	0.0226445	6.17234e-06
		rs1331592	9	122239986	C	G	-0.0948806	0.0208369	5.34355e-06
		rs1929743	13	76829562	C	T	0.0837206	0.0190318	9.05503e-06
		rs12863463	13	47512191	A	G	-0.156365	0.0345372	6.03976e-06
		rs117467633	17	21157406	C	T	-0.169687	0.0383169	9.13314e-06
		rs17067076	18	58229086	A	G	-0.154631	0.0352194	5.61203e-06
		rs6116753	20	5330700	A	G	0.0994748	0.0209139	2.92247e-06
	Lachnospiraceae ND3007 group Lachnospiraceae ND3007 group	rs2861203	3	172950553	A	G	0.0572304	0.0127279	7.36936e-06
		rs13110238	4	7678735	G	C	-0.0636978	0.0142041	4.47806e-06
		rs72776675	10	14137663	C	T	-0.0647067	0.014797	8.71686e-06
		rs9932954	16	1100633	G	A	-0.0561864	0.0115984	1.24882e-06
	Lachnospiraceae NK4A136 group Lachnospiraceae NK4A136 group	rs954878	1	54578401	G	A	-0.0520656	0.0109082	1.78201e-06
		rs4955932	3	55181375	C	T	-0.0492283	0.0109388	7.05424e-06
		rs7616165	3	190415145	T	G	-0.230542	0.0483465	2.77389e-06
		rs76193507	3	161749981	G	A	-0.22973	0.0499776	2.93089e-06
		rs59805249	5	90289997	C	T	0.0936162	0.0207982	9.45388e-06
		rs160061	5	6116659	A	G	-0.0513831	0.0108094	2.12197e-06
		rs10952110	7	8497922	T	G	0.0487709	0.0109614	9.08113e-06
		rs28540839	8	84735080	C	A	0.0508285	0.0110591	9.34329e-06
		rs7832116	8	4842929	G	A	-0.0714756	0.0151703	3.57084e-06
		rs7073658	10	62175024	T	G	0.0499621	0.0109693	5.26914e-06
		rs12362320	11	3922055	C	G	0.0573168	0.0115466	8.0423e-07
		rs68104925	14	100177681	C	T	-0.0549104	0.0115385	2.36777e-06
		rs2880566	17	30016653	C	T	0.0599578	0.0134693	5.61423e-06
		rs11263806	17	35240097	G	A	-0.0524615	0.0116758	5.06512e-06
		rs12611395	19	21806125	A	G	0.0902532	0.0199652	5.83042e-06
		rs73044693	19	51256120	G	A	-0.10758	0.0229884	3.57256e-06
	Lachnospiraceae UCG001 Lachnospiraceae UCG001	rs78848836	1	53773248	G	A	-0.118868	0.0259753	3.38174e-06
		rs12131224	1	166199362	T	C	0.117095	0.02591	7.39861e-06
		rs2050911	1	82384407	A	G	0.0751466	0.0153934	1.10647e-06
		rs79476906	1	108102470	A	T	-0.087088	0.0197008	8.27428e-06
		rs437876	3	42568440	C	T	0.0784637	0.0144768	7.16556e-08
		rs985416	3	148269083	C	T	-0.0970258	0.0181807	1.45589e-07
		rs9403580	6	145006780	T	C	0.107801	0.0229777	3.46785e-06
		rs62496417	7	96965504	G	T	-0.0748504	0.0165681	5.87503e-06
		rs7341608	8	56839500	C	T	-0.0784757	0.0177648	9.48135e-06
		rs573933	9	14477851	C	T	-0.107898	0.0232346	3.10506e-06
		rs10815577	9	7273249	G	C	-0.0683706	0.0143691	1.71502e-06
		rs2371284	12	56256262	T	C	0.0761893	0.0170127	7.55962e-06
		rs4981345	14	21455973	C	T	-0.0681973	0.0149831	6.08597e-06
		rs74034332	16	79092359	A	G	0.168045	0.0382637	3.3335e-06
		rs7213933	17	36155074	A	T	-0.0816269	0.01838	9.01675e-06
		rs8104225	19	13962924	G	A	0.0892098	0.0197665	8.04211e-06
	Lachnospiraceae UCG004 Lachnospiraceae UCG004	rs12747809	1	240359089	G	A	0.062197	0.0125685	8.64868e-07
		rs6656451	1	65990422	C	T	0.05436	0.011947	5.56775e-06
		rs12072562	1	105287469	C	T	0.133104	0.0303566	7.07375e-06
		rs2882478	2	49904589	A	G	-0.0577091	0.0118338	1.20812e-06
		rs11128180	3	70592215	G	A	0.0648288	0.0140126	4.51742e-06
		rs7629954	3	154242406	G	A	0.108441	0.023825	5.77218e-06
		rs2726805	4	183247601	G	A	0.0548397	0.0120844	6.30406e-06
		rs233486	6	14817584	A	G	0.0799088	0.017766	6.28463e-06
		rs2444793	6	81318836	C	T	0.0542433	0.0118188	4.77079e-06
		rs12673420	7	71303007	A	G	0.0554351	0.0118375	2.98078e-06
		rs35182105	12	24572337	G	A	-0.109724	0.024221	4.86508e-06
		rs2706242	13	51292902	C	G	-0.0901399	0.0199712	9.83853e-06
		rs12894272	14	40536481	A	G	-0.0579792	0.0125229	4.3395e-06
	Lachnospiraceae UCG008 Lachnospiraceae UCG008	rs10801803	1	90818872	A	G	-0.117029	0.0243085	1.4003e-06
		rs62277846	2	228100140	T	C	0.102292	0.0212319	1.58891e-06
		rs13024781	2	168628871	C	T	-0.0798769	0.0168846	2.29166e-06
		rs9873555	3	100496680	C	G	-0.121162	0.0233467	2.4134e-07
		rs67078837	4	114220647	C	T	-0.0845848	0.0170693	7.68192e-07
		rs57091572	6	81214803	G	A	-0.110443	0.0235801	2.85825e-06
		rs57254474	8	23071054	A	G	0.0886512	0.0199045	6.92054e-06
		rs10793103	11	74391775	C	T	-0.0974344	0.0181279	9.34932e-08
		rs10741777	11	19572557	C	T	-0.0973842	0.0194791	7.68652e-07
		rs61944774	12	129539818	G	A	0.179838	0.0393797	6.34118e-06
		rs75356640	15	31697284	A	G	0.136523	0.0303128	9.83196e-06
		rs955844	16	84992314	C	A	0.112064	0.0228369	1.80992e-06
	Lachnospiraceae UCG010 Lachnospiraceae UCG010	rs72761829	1	224897491	T	A	0.111884	0.0238893	2.5765e-06
		rs72894957	2	185862591	A	G	0.222263	0.0486425	5.68434e-06
		rs336138	5	8146371	T	G	0.0779543	0.0171865	7.48411e-06
		rs17730011	6	84772845	A	G	-0.0702357	0.015706	7.84603e-06
		rs4576377	7	81410263	A	C	0.0572001	0.0127043	7.63062e-06
		rs2153460	9	85576178	T	A	-0.0684038	0.0156562	9.17318e-06
		rs12346653	9	92267239	T	C	0.0657686	0.0139569	2.70321e-06
		rs11192447	10	83848397	G	A	0.126592	0.024345	4.68954e-07
		rs74315802	14	29872341	T	G	0.0867262	0.0183477	3.19007e-06
		rs10414815	19	42586245	T	C	-0.10453	0.0230253	4.23975e-06
		rs2833528	21	33193567	C	T	0.0562148	0.0127763	9.91996e-06
		rs9981767	21	44079875	C	A	0.0655062	0.0131994	9.96369e-07
	Lachnospira Lachnospira	rs56791201	2	57701660	T	C	-0.051823	0.0110697	2.9282e-06
	Lactobacillus Lactobacillus	rs16861661	1	18501459	A	G	-0.183147	0.038148	1.27809e-06
		rs11674854	2	28903275	T	C	-0.0852686	0.0176504	1.59199e-06
		rs12693845	2	199312684	T	C	-0.0805447	0.0177429	8.96314e-06
		rs1530559	2	135755629	A	G	0.0804001	0.0178207	4.93106e-06
		rs77478751	3	173151665	G	A	-0.219886	0.0475759	7.32706e-06
		rs62314653	4	109896462	A	C	0.187692	0.0394585	2.24383e-06
		rs75127669	6	151027636	A	C	0.139784	0.0310414	6.83439e-06
		rs768253	8	69010103	G	T	-0.079195	0.0171791	4.24766e-06
		rs7399658	13	23834968	A	G	-0.107134	0.0221883	3.12097e-06
		rs328312	16	73890910	A	T	0.0815092	0.0169441	1.40618e-06
		rs921925	19	6928017	C	A	0.0985077	0.0203229	9.71673e-07
		rs6092149	20	54192992	T	A	-0.0801344	0.017149	3.29041e-06
	Lactococcus Lactococcus	rs6674304	1	116887742	T	C	0.200758	0.0442121	6.1776e-06
		rs2293361	2	54114864	T	C	-0.199221	0.0430969	1.39592e-06
		rs12621813	2	31266049	A	G	0.108423	0.0239978	6.6083e-06
		rs17168302	7	14650221	A	G	0.191857	0.0424761	6.28608e-06
		rs55910161	10	71518643	T	C	0.146426	0.0307367	2.36211e-06
		rs4766997	12	113161438	T	C	0.114599	0.023839	2.06144e-06
		rs7992246	13	113472525	T	C	-0.104232	0.0230786	4.44723e-06
		rs123059	17	2699935	T	C	0.13671	0.0274694	1.26561e-06
		rs34757988	18	64699550	C	G	0.122294	0.0228976	8.95035e-08
		rs10417872	19	28767353	T	G	-0.118306	0.024522	1.28677e-06
		rs757872	22	31532568	G	C	-0.140799	0.027582	4.36878e-07
	Marvinbryantia Marvinbryantia	rs1187983	1	58441860	T	C	-0.0935456	0.0193174	2.02428e-06
		rs3125832	1	211400180	C	A	0.0679323	0.015012	5.02736e-06
		rs2863363	3	166039765	A	G	-0.0634861	0.0136323	3.11279e-06
		rs2842896	6	132881664	T	C	-0.0649396	0.0131146	7.25371e-07
		rs2724813	10	12516924	A	G	0.0840769	0.0167551	6.28449e-07
		rs72948274	11	79518683	C	A	-0.126354	0.0272212	3.25912e-06
		rs61884471	11	45826561	A	G	0.124426	0.0248431	1.01163e-06
		rs11620597	13	86079090	C	T	0.119479	0.0271688	7.80171e-06
		rs8006832	14	21577837	T	G	-0.0952415	0.0216699	6.58082e-06
		rs11645029	16	5938448	C	G	-0.060618	0.0131551	4.14753e-06
		rs12963345	18	46255637	G	C	0.059681	0.0132289	6.60374e-06
		rs146541147	19	4542097	A	G	0.118845	0.0268423	6.86294e-06
	Methanobrevibacter Methanobrevibacter	rs10202904	2	125440268	T	G	0.112811	0.0239106	3.08546e-06
		rs6776814	3	15053083	C	T	-0.188956	0.0419905	8.04896e-06
		rs894996	4	104418307	A	C	0.214213	0.0456045	3.81566e-06
		rs1334944	10	112266046	C	T	0.115197	0.0255492	7.61377e-06
		rs11018665	11	89349287	T	A	0.113013	0.0254343	7.03105e-06
		rs76029318	13	41963791	C	T	0.222849	0.0454319	1.07552e-06
		rs4779844	15	31516919	G	C	-0.109639	0.0247979	9.28282e-06
		rs4802933	19	52925820	A	G	0.135628	0.0308139	9.73823e-06
	Odoribacter Odoribacter	rs6856150	4	11907559	G	A	-0.0881922	0.0194146	6.05954e-06
		rs10093869	8	1266824	G	A	-0.0577795	0.0125389	3.67443e-06
		rs74553962	8	69677480	G	T	0.121449	0.0264106	9.48681e-06
		rs16918425	11	6848360	T	A	0.0999781	0.0223785	8.85054e-06
		rs77779484	12	67655943	A	G	-0.133489	0.0268526	6.56251e-07
		rs28417404	14	70944224	G	A	-0.0726896	0.0161372	3.68036e-06
		rs503751	15	58063881	G	C	0.0618294	0.0118887	2.07625e-07
		rs4793970	17	46763962	G	A	-0.0576329	0.0129154	6.02698e-06
		rs10423795	19	49523088	C	T	-0.0550695	0.0121164	6.5793e-06
	Olsenella Olsenella	rs7540303	1	179629191	T	C	0.108044	0.023638	5.32023e-06
		rs2759329	1	231960352	G	A	0.111131	0.0237218	3.43202e-06
		rs35225860	1	247642270	G	A	-0.223604	0.0482391	3.87044e-06
		rs1035588	2	150077190	G	A	-0.108148	0.0236848	4.85501e-06
		rs61090148	4	174810498	G	A	-0.104783	0.0231343	6.43724e-06
		rs9460691	6	10422207	A	C	0.119966	0.0268645	7.2835e-06
		rs72691585	9	21884425	A	C	-0.249079	0.0520814	2.95291e-06
		rs17148768	10	10777085	A	G	0.140434	0.0295602	2.19842e-06
		rs8066522	17	59632873	G	A	0.106529	0.0240379	9.70085e-06
		rs62112538	19	4925018	T	C	-0.19943	0.0407033	1.1882e-06
		rs6046522	20	19969568	T	C	0.122938	0.0269928	4.48456e-06
	Oscillibacter Oscillibacter	rs234108	1	184942671	G	A	0.0749553	0.0152632	9.16326e-07
		rs16866406	2	179457147	G	A	0.0988765	0.0208795	3.07822e-06
		rs12649930	4	3656291	G	T	0.121589	0.0259612	4.09383e-06
		rs9393920	6	28580593	A	G	0.0744662	0.0151081	9.92247e-07
		rs6901560	6	36931994	G	C	0.0855032	0.018693	6.20955e-06
		rs11990279	8	11116314	C	T	-0.0824934	0.0180457	4.94299e-06
		rs4506202	8	21598077	A	G	0.0711323	0.0152261	3.20826e-06
		rs16934185	9	1798324	G	A	-0.129568	0.028157	4.38036e-06
		rs75453768	10	116469806	T	G	0.12212	0.0268629	5.34737e-06
		rs61883564	11	79013843	G	A	-0.101351	0.0221016	3.38712e-06
[truncated: 1,540 more rows]

## Sheet: Supplemental Table S3
Supplemental Table S3: The results of relevant confounding factors for included SNPs obtained from the PhenoScanner database
SNP	Trait	Beta	SE	P-value	N	PMID
rs992074	Basal metabolic rate	-0.01709	0.003725	4.49e-06	331307	UKBB
	Impedance of leg left	0.02412	0.005122	2.48e-06	331296	UKBB
	Impedance of whole body	0.02034	0.004283	2.05e-06	331284	UKBB
	Leg fat-free mass left	-0.01709	0.003699	3.85e-06	331258	UKBB
	Leg fat-free mass right	-0.01669	0.003698	6.37e-06	331285	UKBB
	Leg predicted mass left	-0.01719	0.003674	2.88e-06	331253	UKBB
	Leg predicted mass right	-0.01684	0.003674	4.58e-06	331285	UKBB
	Trunk fat-free mass	-0.01658	0.003538	2.79e-06	331030	UKBB
	Trunk predicted mass	-0.01653	0.003527	2.76e-06	330995	UKBB
	Whole body fat-free mass	-0.01707	0.003552	1.54e-06	331291	UKBB
	Whole body water mass	-0.01673	0.003557	2.57e-06	331315	UKBB
rs9389714	Impedance of arm right	-0.01178	0.002377	7.27e-07	331279	UKBB
	Nap during day	0.01006	0.002005	5.22e-07	337074	UKBB
rs62532512	Body fat percentage	-0.008884	0.001887	2.51e-06	331117	UKBB
	Leg fat percentage left	-0.0078	0.001539	4.02e-07	331278	UKBB
	Leg fat percentage right	-0.007787	0.001559	5.87e-07	331296	UKBB
	Tobacco smoking: smokes on most or all days	0.003324	0.0007377	6.62e-06	83133	UKBB
	Trunk fat percentage	-0.01072	0.002262	2.16e-06	331113	UKBB
rs35866622	Mean platelet volume	0.02303	0.003652	2.86e-10	173480	27863252
	Platelet count	-0.01714	0.003681	3.21e-06	173480	27863252
	Crohns disease	-0.1158	0.0238	1.15e-06	20883	26192919
	Alcohol intake frequency	0.02015	0.003577	1.76e-08	336965	UKBB
	Alcohol intake versus 10 years previously	0.008641	0.001857	3.29e-06	313248	UKBB
	Arm fat-free mass left	0.007252	0.001555	3.1e-06	331159	UKBB
	Arm fat-free mass right	0.007574	0.001524	6.67e-07	331221	UKBB
	Arm predicted mass left	0.007157	0.001549	3.83e-06	331146	UKBB
	Arm predicted mass right	0.007226	0.001518	1.94e-06	331216	UKBB
	Bring up phlegm or sputum/mucus on most days	-0.007075	0.001361	2.02e-07	83529	UKBB
	Cholelithiasis	-0.002198	0.0003489	2.98e-10	337199	UKBB
	Comparative height size at age 10	0.01001	0.00167	2.06e-09	332021	UKBB
	Height	0.008693	0.001738	5.65e-07	336474	UKBB
	Hip circumference	0.01087	0.002422	7.1e-06	336601	UKBB
	Medication for cholesterol, blood pressure or diabetes: cholesterol lowering medication	-0.006917	0.001529	6.09e-06	154702	UKBB
	Mouth or teeth dental problems: dentures	-0.00492	0.0009191	8.64e-08	336138	UKBB
	Mouth or teeth dental problems: none of the above	0.00581	0.001198	1.25e-06	336138	UKBB
	No treatment with medication for cholesterol, blood pressure, diabetes, or take exogenous hormones	0.007063	0.001552	5.34e-06	180203	UKBB
	Number of self-reported non-cancer illnesses	-0.009069	0.00202	7.14e-06	337159	UKBB
	Peak expiratory flow	0.01107	0.002177	3.7e-07	307638	UKBB
	Self-reported cholelithiasis or gall stones	-0.001538	0.0003123	8.44e-07	337159	UKBB
	Self-reported high cholesterol	-0.005743	0.0008015	7.75e-13	337159	UKBB
	Self-reported hypertension	-0.005533	0.001073	2.51e-07	337159	UKBB
	Sitting height	0.01098	0.00189	6.33e-09	336172	UKBB
	Sodium in urine	0.01336	0.002381	2.04e-08	326831	UKBB
	Treatment with cholesterol lowering medication	-0.004959	0.001113	8.37e-06	180203	UKBB
	Treatment with simvastatin	-0.003547	0.0007754	4.77e-06	337159	UKBB
	Trunk fat-free mass	0.007284	0.00154	2.26e-06	331030	UKBB
	Trunk predicted mass	0.007325	0.001535	1.84e-06	330995	UKBB
	Vascular or heart problems diagnosed by doctor: none of the above	0.004953	0.001117	9.25e-06	336683	UKBB
	Whole body fat-free mass	0.006872	0.001546	8.83e-06	331291	UKBB
	Alkaline phosphatase	0.01	NA	1.37e-09	9961	28887542
rs2952251	Eosinophil percentage of white cells	0.0187	0.004068	4.28e-06	173480	27863252
	Irritability	-0.008671	0.001276	1.09e-11	322668	UKBB
	Miserableness	-0.006767	0.001376	8.81e-07	331856	UKBB
	Mood swings	-0.006612	0.001401	2.37e-06	329428	UKBB
	Neuroticism score	-0.06289	0.009941	2.52e-10	274108	UKBB
	Past tobacco smoking	-0.01861	0.003621	2.77e-07	310749	UKBB
	Sensitivity or hurt feelings	-0.007168	0.001377	1.92e-07	327832	UKBB
	Smoking status: previous	0.006534	0.00133	8.94e-07	336024	UKBB
	Worrier or anxious feelings	-0.008383	0.001378	1.19e-09	328717	UKBB
	Neuroticism	-0.018	0.004	8.56e-06	170911	27089181
rs2016057	Arm fat mass left	0.01258	0.002444	2.64e-07	331164	UKBB
	Arm fat mass right	0.01282	0.002444	1.55e-07	331226	UKBB
	Arm fat percentage left	0.009906	0.001888	1.55e-07	331198	UKBB
	Arm fat percentage right	0.01077	0.001897	1.36e-08	331249	UKBB
	Body fat percentage	0.008673	0.001912	5.74e-06	331117	UKBB
	Body mass index	0.0112	0.002467	5.6e-06	336107	UKBB
	Hip circumference	0.01131	0.002469	4.68e-06	336601	UKBB
	Past tobacco smoking	0.01455	0.003251	7.6e-06	310749	UKBB
	Trunk fat percentage	0.01025	0.002292	7.71e-06	331113	UKBB
	Whole body fat mass	0.01089	0.002433	7.68e-06	330762	UKBB
	mDC:%32+; mDC subset (CD32+)	0.08966	0.0202	9.03e-06	440	25772697
rs1530559	Body mass index	0.0165	0.0035	2.24e-06	302866	25673413
	Body mass index	0.0151	0.0034	6.79e-06	317775	25673413
	Hip circumference	0.018	0.004	8.3e-06	197142	25673412
	Waist circumference	0.017	0.0039	8.8e-06	215753	25673412
	Weight	0.023	0.00509	6.22e-06	125884	23754948
	Low density lipoprotein	-0.0211	0.004	2.46e-07	170750	24097068
	Total cholesterol	-0.0226	0.0039	8.26e-09	184974	24097068
	Fasting insulin	NA	NA	3.37e-08	133010	22885924
	log Fasting insulin	0.014	0.0026	3.37e-08	108557	22885924
	Parkinsons disease	0.1054	0.01996	1.7e-08	108990	25064009
	Arm fat mass left	0.01103	0.002451	6.81e-06	331164	UKBB
	Arm fat mass right	0.01113	0.002451	5.55e-06	331226	UKBB
	Arm fat percentage left	0.00912	0.001893	1.46e-06	331198	UKBB
	Arm fat percentage right	0.009555	0.001902	5.07e-07	331249	UKBB
	Body fat percentage	0.01121	0.001918	5.05e-09	331117	UKBB
	Body mass index	0.01132	0.002474	4.74e-06	336107	UKBB
	Diastolic blood pressure	0.01182	0.002533	3.04e-06	317756	UKBB
	Forced expiratory volume in 1-second	-0.009489	0.002141	9.36e-06	307638	UKBB
	Forced vital capacity	-0.009992	0.00203	8.58e-07	307638	UKBB
	Hand grip strength left	-0.009693	0.001803	7.63e-08	335821	UKBB
	Hand grip strength right	-0.01058	0.001806	4.77e-09	335842	UKBB
	Leg fat mass left	0.01013	0.001977	2.97e-07	331275	UKBB
	Leg fat mass right	0.009691	0.002	1.26e-06	331293	UKBB
	Leg fat percentage left	0.00853	0.001564	4.92e-08	331278	UKBB
	Leg fat percentage right	0.00842	0.001584	1.06e-07	331296	UKBB
	Systolic blood pressure	0.01169	0.002532	3.87e-06	317754	UKBB
	Trunk fat mass	0.0125	0.002518	6.86e-07	331093	UKBB
	Trunk fat percentage	0.01328	0.002299	7.7e-09	331113	UKBB
	Usual walking pace	-0.007766	0.001528	3.72e-07	335349	UKBB
	Whole body fat mass	0.01211	0.00244	6.94e-07	330762	UKBB
rs113379006	Multiple myeloma	NA	NA	1.22e-07	7578	22120009
	Diastolic blood pressure	-0.03133	0.003508	4.25e-19	317756	UKBB
	Systolic blood pressure	0.01935	0.003507	3.43e-08	317754	UKBB
rs10497836	Arm fat-free mass left	0.007741	0.001739	8.5e-06	331159	UKBB
	Arm fat-free mass right	0.007547	0.001704	9.48e-06	331221	UKBB
	Arm predicted mass left	0.0081	0.001732	2.93e-06	331146	UKBB
	Arm predicted mass right	0.007925	0.001698	3.06e-06	331216	UKBB
	Impedance of arm left	-0.009247	0.001931	1.69e-06	331292	UKBB
	Impedance of arm right	-0.01019	0.001923	1.16e-07	331279	UKBB
rs10217435	Impedance of arm right	-0.01663	0.003505	2.1e-06	331279	UKBB
	Impedance of whole body	-0.01743	0.0038	4.53e-06	331284	UKBB
rs17094148	Granulocyte percentage of myeloid white cells	-0.03115	0.003959	3.575e-15	173480	27863252
	Mean corpuscular hemoglobin	-0.02748	0.003923	2.489e-12	173480	27863252
	Mean corpuscular volume	-0.02653	0.003911	1.177e-11	173480	27863252
	Monocyte count	0.04666	0.003959	4.597e-32	173480	27863252
	Monocyte percentage of white cells	0.03831	0.003949	2.985e-22	173480	27863252
	Plateletcrit	0.02526	0.004053	4.613e-10	173480	27863252
	Red blood cell count	0.01823	0.003941	3.726e-06	173480	27863252
	Crohns disease	0.1625	0.0262	5.564e-10	20883	26192919
	Inflammatory bowel disease	0.1544	0.019	4.652e-16	34652	26192919
	Ulcerative colitis	0.1523	0.0239	1.999e-10	27432	26192919
rs4065321	Asthma	0.005218	0.0007795	2.164e-11	336782	UKBB
	Doctor diagnosed asthma	0.007444	0.001633	5.141e-06	83529	UKBB
	No blood clot, bronchitis, emphysema, asthma, rhinitis, eczema or allergy diagnosed by doctor	-0.007153	0.00114	3.467e-10	336782	UKBB
	Self-reported asthma	0.005328	0.0007809	8.923e-12	337159	UKBB
	Wheeze or whistling in the chest in last year	0.004728	0.0009968	2.105e-06	331257	UKBB
	Asthma	0.08514	0.01272	2.17e-11	127669	29273806
	Asthma	0.07993	0.01188	1.75e-11	142486	29273806
rs887466	Psoriasis	NA	NA	1.518e-06	2759	19680446
	Age-related macular degeneration	NA	NA	2.1e-08	33976	26691988
	Crohns disease combined control dataset	NA	NA	7.458e-06	4806	17554300
	Red blood cell count RBC	NA	NA	5.29e-07	71861	23222517
	Primary sclerosing cholangitis	0.388	0.031	5.982e-38	14890	27992413
	Ankylosing spondylitis	-0.0002833	4.766e-05	2.758e-09	337199	UKBB
	Arm fat mass left	0.01151	0.002478	3.431e-06	331164	UKBB
	Arm fat mass right	0.01122	0.002477	5.975e-06	331226	UKBB
	Arm fat-free mass left	0.01196	0.001607	9.91e-14	331159	UKBB
rs9386796	Postoperative nausea and vomiting	NA	NA	5.83e-06	251	21694509
	Red blood cell count RBC	NA	NA	2.27e-17	71861	23222517
	HbA1c	0.0093	0.0018	1.269e-07	123665	28898252
	Ankylosing spondylitis	-0.0002105	4.594e-05	4.62e-06	337199	UKBB
	Diastolic blood pressure	0.01192	0.00247	1.384e-06	317756	UKBB
	Qualifications: college or university degree	-0.005152	0.001143	6.542e-06	334070	UKBB
Abbreviations: SNP, single nucleotide polymorphism; MR, Mendelian randomization

## Sheet: Supplemental Table S4
Supplemental Table S4: Results of tests for pleiotropy and heterogeneity
Gut microbiota	MR PRESSO	Heterogeneity		Pleiotropy		Steiger Test
		Q (MR-egger)	Q (IVW)	MR-egger Intercept	P	P	Direction
genus Howardella	0.465667	0.390677	0.442704	-0.0423521	0.515009	2.04756e-25	TRUE
genus Peptococcus	0.496667	0.385543	0.473095	0.00133708	0.980165	4.10513e-32	TRUE
genus Haemophilus	0.833333	0.82187	0.808982	-0.0314471	0.379428	6.11e-25	TRUE
species Bacteroides_vulgatus	0.253333	0.140373	0.20082	0.0221579	0.775215	3.36078e-23	TRUE
family Acidaminococcaceae	0.699333	0.852584	0.661758	0.0776883	0.203794	7.37995e-18	TRUE
family Clostridiaceae1	0.882333	0.805009	0.865436	0.0106242	0.779056	3.33022e-25	TRUE
genus Dorea	0.612	0.625339	0.585937	-0.0403973	0.287643	8.41117e-25	TRUE
genus Eisenbergiella	0.646333	0.546288	0.638043	-0.0137546	0.875937	8.2e-28	TRUE
genus Lactococcus	0.221333	0.123355	0.168299	0.0298475	0.697784	6.86807e-20	TRUE
species Holdemania_unclassified	0.253333	0.140373	0.20082	0.0221579	0.775215	3.36078e-23	TRUE
phylum Firmicutes	0.175	0.175291	0.168284	-0.0437554	0.333588	3.16806e-35	TRUE
genus Lachnospiraceae UCG008	0.674333	0.685054	0.63526	-0.0907175	0.2677	1.33972e-29	TRUE
Abbreviations: MR-PRESSO test, MR Pleiotropy RESidual Sum and Outlier test

## Sheet: Supplemental Table S5
Supplemental Table S5: Details of instrument variables used for reverse MR analysis
Traits	SNP	Other allele	Effect allele	Beta	Chr	Position	SE	P-value
IEAA	rs10732882	T	G	-0.2405	11	57111693	0.0318	3.68e-14
	rs10735418	T	C	0.1954	12	107343376	0.0321	1.14e-09
	rs12043492	T	C	0.2166	1	39457006	0.0313	4.35e-12
	rs12666349	T	C	0.2548	7	31728180	0.0436	5.23e-09
	rs12903325	T	G	-0.2216	15	50353277	0.0357	5.48e-10
	rs1488106	T	C	0.1827	3	168859006	0.0311	4.25e-09
	rs1511762	T	C	0.2642	18	42119324	0.0374	1.53e-12
	rs1726672	T	C	-0.2038	1	236519502	0.0329	6.05e-10
	rs2275558	A	G	-0.2335	1	164529120	0.0402	6.44e-09
	rs2492286	T	G	0.2808	3	128336298	0.0428	5.29e-11
	rs34003787	T	C	0.3239	16	73071381	0.0581	2.54e-08
	rs3917672	A	G	-0.2622	1	169592981	0.0304	5.95e-18
	rs4240228	T	G	0.2547	2	16688759	0.0334	2.47e-14
	rs57941717	T	G	0.2908	21	38374179	0.0357	3.71e-16
	rs6414374	A	G	0.3214	3	150001224	0.0418	1.42e-14
	rs6577536	A	G	0.1968	1	8910110	0.0302	6.73e-11
	rs75243280	T	C	-0.2323	22	17601466	0.0339	7.37e-12
	rs7550821	T	C	-0.2551	1	208029947	0.035	3.27e-13
	rs7627756	A	G	0.2162	3	160217483	0.0301	6.28e-13
	rs10949481	A	T	1.0823	6	18121029	0.0699	4.56e-54
HannumAA	rs10786282	A	G	-0.36	10	98122808	0.0362	2.61e-23
	rs1598856	A	G	0.1858	4	103446115	0.0296	3.63e-10
	rs3093956	T	C	-0.2428	6	31426967	0.0396	8.39e-10
PhenoAA	rs11253338	T	C	0.2846	10	759559	0.0494	8.49e-09
	rs1990053	A	G	0.2573	7	44925896	0.0384	2.05e-11
	rs3829957	T	C	-0.3796	17	3378876	0.0482	3.51e-15
	rs6531114	T	C	-0.2542	2	16617781	0.0424	2.07e-09
	rs678553	T	C	0.3265	1	236525447	0.0412	2.27e-15
	rs752223	A	G	-0.5602	1	60433076	0.072	7.2e-15
	rs116853700	A	G	0.5517	17	55466295	0.0976	1.59e-08
	rs7228835	C	G	-0.5144	18	41969071	0.061	3.3e-17
Abbreviations: SNP, single nucleotide polymorphism; MR, Mendelian randomization

## Sheet: Supplemental Table S6
Supplemental Table S6: Effect estimates of the associations between epigenetic age acceleration and microbiota in the reverse MR analyses by the IVW and weighted median (P < 0.05)
Exposure	Gut microbiota	No. of SNP	Method	OR (95% CI)	P-value
IEAA	genus Marvinbryantia	19	Inverse variance weighted	1.037 (1.006-1.070)	0.0204638
			MR Egger	1.076 (0.868-1.335)	0.511839
			Weighted median	1.053 (1.011-1.095)	0.0120814
			Weighted mode	1.068 (0.990-1.152)	0.103971
	genus Ruminococcaceae UCG011	19	Inverse variance weighted	0.949 (0.903-0.998)	0.0403896
			MR Egger	0.832 (0.594-1.166)	0.300065
			Weighted median	0.935 (0.876-0.998)	0.0436509
			Weighted mode	0.916 (0.815-1.031)	0.162445
	species Bacteroides_eggerthii	20	Inverse variance weighted	0.940 (0.892-0.991)	0.0209599
			MR Egger	0.886 (0.772-1.016)	0.100949
			Weighted median	0.918(0.852-0.990)	0.0269769
			Weighted mode	0.923 (0.821-0.993)	0.0491652
PhenoAA	genus Oscillibacter	6	Inverse variance weighted	1.069 (1.022-1.118)	0.00334278
			MR Egger	1.017 (0.848-1.219)	0.866942
			Weighted median	1.065 (1.008-1.125)	0.0243409
			Weighted mode	1.064 (0.995-1.139)	0.129426
	genus Turicibacter	6	Inverse variance weighted	0.928 (0.888-0.971)	0.00109138
			MR Egger	0.936 (0.779-1.123)	0.513831
			Weighted median	0.927 (0.877-0.980)	0.00789336
			Weighted mode	0.921 (0.852-0.994)	0.0893204
	species Holdemania_unclassified	7	Inverse variance weighted	0.892 (0.828-0.962)	0.00290522
			MR Egger	0.785 (0.600-1.277)	0.137979
			Weighted median	0.904(0.820-0.998)	0.0447035
			Weighted mode	0.968 (0.838-1.117)	0.669522
Abbreviations: CI, confidence interval; MR, Mendelian randomization;OR, odds ratio;IEAA, intrinsic epigenetic age acceleration; PhenoAA, PhenoAge acceleration;SNP, single nucleotide polymorphism

## Sheet: Supplemental Table S7
Supplemental Table S7: Details of instrument variables used for MR analysis with 5e-8 P-value
Gut microbiota	SNP	Chr	Position	Other allele	Effect allele	Beta	SE	P-value
phylum Actinobacteria	rs7570971	2	135837906	C	A	0.086653	0.0113623	1.41351e-14
class Actinobacteria	rs182549	2	136616754	C	T	-0.111489	0.012066	3.78966e-20
order Bifidobacteriales	rs182549	2	136616754	C	T	-0.11707	0.0126703	5.94155e-20
order Bifidobacteriales	rs7322849	13	112859829	C	T	0.110676	0.0200996	1.74032e-08
order Gastranaerophilales	rs9864379	3	14306949	C	T	-0.160521	0.0292752	4.65876e-08
family Bifidobacteriaceae	rs182549	2	136616754	C	T	-0.11707	0.0126703	5.94155e-20
family Bifidobacteriaceae	rs7322849	13	112859829	C	T	0.110676	0.0200996	1.74032e-08
family Oxalobacteraceae	rs4428215	3	171947435	A	G	0.12561	0.0230053	4.87933e-08
family Peptostreptococcaceae	rs61841503	10	17019559	A	G	0.0919658	0.0161331	9.80122e-09
family Streptococcaceae	rs11110281	12	100584014	C	T	-0.130554	0.0225943	1.40136e-08
genus Allisonella	rs602075	9	79110160	A	G	-0.168974	0.0296976	3.56574e-08
genus Bifidobacterium	rs182549	2	136616754	C	T	-0.119703	0.0127294	1.2782e-20
genus Bifidobacterium	rs7322849	13	112859829	C	T	0.112428	0.0201813	1.08368e-08
genus Candidatus Soleaferrea	rs830151	19	47985753	G	A	-0.194561	0.0347932	4.25608e-08
genus Erysipelatoclostridium	rs7221249	17	10177708	A	G	-0.0839861	0.0142741	4.30953e-09
genus Eubacterium coprostanoligenes group	rs17159861	7	31085162	T	C	0.0962228	0.0168388	1.03786e-08
genus Oxalobacter	rs736744	9	87514407	C	T	-0.117882	0.0211262	2.57472e-08
genus Romboutsia	rs61841503	10	17019559	A	G	0.092888	0.0171454	3.99595e-08
genus Ruminococcaceae UCG013	rs12781711	10	2219930	T	C	-0.0656129	0.0117477	2.553e-08
genus Ruminococcus torques group	rs35866622	19	49218060	C	T	-0.0612024	0.0109421	2.21335e-08
genus Streptococcus	rs11110281	12	100584014	C	T	-0.137519	0.0227398	2.58315e-09
genus Tyzzerella3	rs67476743	19	1030320	G	T	0.132164	0.022208	3.7405e-09
phylum Actinobacteria	rs7570971	2	135837906	C	A	0.086653	0.0113623	1.41351e-14
class Actinobacteria	rs182549	2	136616754	C	T	-0.111489	0.012066	3.78966e-20
order Bifidobacteriales	rs182549	2	136616754	C	T	-0.11707	0.0126703	5.94155e-20
order Bifidobacteriales	rs7322849	13	112859829	C	T	0.110676	0.0200996	1.74032e-08
order Gastranaerophilales	rs9864379	3	14306949	C	T	-0.160521	0.0292752	4.65876e-08
family Bifidobacteriaceae	rs182549	2	136616754	C	T	-0.11707	0.0126703	5.94155e-20
family Bifidobacteriaceae	rs7322849	13	112859829	C	T	0.110676	0.0200996	1.74032e-08
family Oxalobacteraceae	rs4428215	3	171947435	A	G	0.12561	0.0230053	4.87933e-08
family Peptostreptococcaceae	rs61841503	10	17019559	A	G	0.0919658	0.0161331	9.80122e-09
family Streptococcaceae	rs11110281	12	100584014	C	T	-0.130554	0.0225943	1.40136e-08
genus Allisonella	rs602075	9	79110160	A	G	-0.168974	0.0296976	3.56574e-08
genus Bifidobacterium	rs182549	2	136616754	C	T	-0.119703	0.0127294	1.2782e-20
genus Bifidobacterium	rs7322849	13	112859829	C	T	0.112428	0.0201813	1.08368e-08
genus Candidatus Soleaferrea	rs830151	19	47985753	G	A	-0.194561	0.0347932	4.25608e-08
genus Erysipelatoclostridium	rs7221249	17	10177708	A	G	-0.0839861	0.0142741	4.30953e-09
genus Eubacterium coprostanoligenes group	rs17159861	7	31085162	T	C	0.0962228	0.0168388	1.03786e-08
genus Oxalobacter	rs736744	9	87514407	C	T	-0.117882	0.0211262	2.57472e-08
genus Romboutsia	rs61841503	10	17019559	A	G	0.092888	0.0171454	3.99595e-08
genus Ruminococcaceae UCG013	rs12781711	10	2219930	T	C	-0.0656129	0.0117477	2.553e-08
genus Ruminococcus torques group	rs35866622	19	49218060	C	T	-0.0612024	0.0109421	2.21335e-08
genus Streptococcus	rs11110281	12	100584014	C	T	-0.137519	0.0227398	2.58315e-09
genus Tyzzerella3	rs67476743	19	1030320	G	T	0.132164	0.022208	3.7405e-09
phylum Actinobacteria	rs7570971	2	135837906	C	A	0.086653	0.0113623	1.41351e-14
class Actinobacteria	rs182549	2	136616754	C	T	-0.111489	0.012066	3.78966e-20
order Bifidobacteriales	rs182549	2	136616754	C	T	-0.11707	0.0126703	5.94155e-20
order Bifidobacteriales	rs7322849	13	112859829	C	T	0.110676	0.0200996	1.74032e-08
order Gastranaerophilales	rs9864379	3	14306949	C	T	-0.160521	0.0292752	4.65876e-08
family Bifidobacteriaceae	rs182549	2	136616754	C	T	-0.11707	0.0126703	5.94155e-20
family Bifidobacteriaceae	rs7322849	13	112859829	C	T	0.110676	0.0200996	1.74032e-08
family Oxalobacteraceae	rs4428215	3	171947435	A	G	0.12561	0.0230053	4.87933e-08
family Peptostreptococcaceae	rs61841503	10	17019559	A	G	0.0919658	0.0161331	9.80122e-09
family Streptococcaceae	rs11110281	12	100584014	C	T	-0.130554	0.0225943	1.40136e-08
genus Allisonella	rs602075	9	79110160	A	G	-0.168974	0.0296976	3.56574e-08
genus Bifidobacterium	rs182549	2	136616754	C	T	-0.119703	0.0127294	1.2782e-20
genus Bifidobacterium	rs7322849	13	112859829	C	T	0.112428	0.0201813	1.08368e-08
genus Candidatus Soleaferrea	rs830151	19	47985753	G	A	-0.194561	0.0347932	4.25608e-08
genus Erysipelatoclostridium	rs7221249	17	10177708	A	G	-0.0839861	0.0142741	4.30953e-09
genus Eubacterium coprostanoligenes group	rs17159861	7	31085162	T	C	0.0962228	0.0168388	1.03786e-08
genus Oxalobacter	rs736744	9	87514407	C	T	-0.117882	0.0211262	2.57472e-08
genus Romboutsia	rs61841503	10	17019559	A	G	0.092888	0.0171454	3.99595e-08
genus Ruminococcaceae UCG013	rs12781711	10	2219930	T	C	-0.0656129	0.0117477	2.553e-08
genus Ruminococcus torques group	rs35866622	19	49218060	C	T	-0.0612024	0.0109421	2.21335e-08
genus Streptococcus	rs11110281	12	100584014	C	T	-0.137519	0.0227398	2.58315e-09
genus Tyzzerella3	rs67476743	19	1030320	G	T	0.132164	0.022208	3.7405e-09
phylum Actinobacteria	rs7570971	2	135837906	C	A	0.086653	0.0113623	1.41e-14
class Actinobacteria	rs182549	2	136616754	C	T	-0.111489	0.012066	3.79e-20
order Bifidobacteriales	rs182549	2	136616754	C	T	-0.11707	0.0126703	5.94e-20
order Bifidobacteriales	rs7322849	13	112859829	C	T	0.110676	0.0200996	1.74e-08
order Gastranaerophilales	rs9864379	3	14306949	C	T	-0.160521	0.0292752	4.66e-08
family Bifidobacteriaceae	rs182549	2	136616754	C	T	-0.11707	0.0126703	5.94e-20
family Bifidobacteriaceae	rs7322849	13	112859829	C	T	0.110676	0.0200996	1.74e-08
family Oxalobacteraceae	rs4428215	3	171947435	A	G	0.12561	0.0230053	4.88e-08
family Peptostreptococcaceae	rs61841503	10	17019559	A	G	0.0919658	0.0161331	9.8e-09
family Streptococcaceae	rs11110281	12	100584014	C	T	-0.130554	0.0225943	1.4e-08
genus Allisonella	rs602075	9	79110160	A	G	-0.168974	0.0296976	3.57e-08
genus Bifidobacterium	rs182549	2	136616754	C	T	-0.119703	0.0127294	1.28e-20
genus Bifidobacterium	rs7322849	13	112859829	C	T	0.112428	0.0201813	1.08e-08
genus Candidatus Soleaferrea	rs830151	19	47985753	G	A	-0.194561	0.0347932	4.26e-08
genus Erysipelatoclostridium	rs7221249	17	10177708	A	G	-0.0839861	0.0142741	4.31e-09
genus Eubacterium coprostanoligenes group	rs17159861	7	31085162	T	C	0.0962228	0.0168388	1.04e-08
genus Oxalobacter	rs736744	9	87514407	C	T	-0.117882	0.0211262	2.57e-08
genus Romboutsia	rs61841503	10	17019559	A	G	0.092888	0.0171454	4e-08
genus Ruminococcaceae UCG013	rs12781711	10	2219930	T	C	-0.0656129	0.0117477	2.55e-08
genus Ruminococcus torques group	rs35866622	19	49218060	C	T	-0.0612024	0.0109421	2.21e-08
genus Streptococcus	rs11110281	12	100584014	C	T	-0.137519	0.0227398	2.58e-09
genus Tyzzerella3	rs67476743	19	1030320	G	T	0.132164	0.022208	3.74e-09
Species Collinsella_aerofaciens	rs550057	9	136146597	C	T	0.108642	0.0193746	2.05315e-08
Species Alistipes_sp_AP11	rs28450200	8	15070111	C	T	0.193309	0.0340527	1.37268e-08
Species Bifidobacterium_adolescentis	rs6754311	2	136707982	T	C	0.155851	0.020817	7.06318e-14
Species Bifidobacterium_bifidum	rs494242	9	136145118	C	T	-0.252706	0.0337905	7.51277e-14
Species Bifidobacterium_longum	rs1446585	2	136407479	A	G	0.115634	0.0209054	3.1787e-08
Species Collinsella_aerofaciens	rs550057	9	136146597	C	T	0.108642	0.0193746	2.05315e-08
Species Alistipes_sp_AP11	rs28450200	8	15070111	C	T	0.193309	0.0340527	1.37268e-08
Species Bifidobacterium_adolescentis	rs6754311	2	136707982	T	C	0.155851	0.020817	7.06318e-14
Species Bifidobacterium_bifidum	rs494242	9	136145118	C	T	-0.252706	0.0337905	7.51277e-14
Species Bifidobacterium_longum	rs1446585	2	136407479	A	G	0.115634	0.0209054	3.1787e-08
Species Collinsella_aerofaciens	rs550057	9	136146597	C	T	0.108642	0.0193746	2.05315e-08
Species Alistipes_sp_AP11	rs28450200	8	15070111	C	T	0.193309	0.0340527	1.37268e-08
Species Bifidobacterium_adolescentis	rs6754311	2	136707982	T	C	0.155851	0.020817	7.06318e-14
Species Bifidobacterium_bifidum	rs494242	9	136145118	C	T	-0.252706	0.0337905	7.51277e-14
Species Bifidobacterium_longum	rs1446585	2	136407479	A	G	0.115634	0.0209054	3.1787e-08
Species Collinsella_aerofaciens	rs550057	9	136146597	C	T	0.108642	0.0193746	2.05315e-08
Species Alistipes_sp_AP11	rs28450200	8	15070111	C	T	0.193309	0.0340527	1.37268e-08
Species Bifidobacterium_adolescentis	rs6754311	2	136707982	T	C	0.155851	0.020817	7.06318e-14
Species Bifidobacterium_bifidum	rs494242	9	136145118	C	T	-0.252706	0.0337905	7.51277e-14
Species Bifidobacterium_longum	rs1446585	2	136407479	A	G	0.115634	0.0209054	3.1787e-08
Abbreviations: SNP, single nucleotide polymorphism; MR, Mendelian randomization
